# Supplementary material for: Effect of Periplaneta americana Residue Feed on Immunity, Antioxidant Capacity, and Transcriptome in Chickens: A Study on Sanhuang Chickens
Source: Animals (Basel). 2025 Jan 3;15(1):94. doi: 10.3390/ani15010094 (PMC11718977; doi:10.3390/ani15010094)
Supplement: Supplementary file 1 [file animals-15-00094-s001.zip]

Archive with 4 entries (4 files):
- Table S1. The GO enrichment analysis results for DEGs.xlsx
- Table S2. The KEGG enrichment analysis results for DEGs.xlsx
- Table S3.  GSEA Analysis Results.xlsx
- Table S4.  200 key genes negatively correlated with immune factors.xlsx
