# Supplementary material for: Effect of Periplaneta americana Residue Feed on Immunity, Antioxidant Capacity, and Transcriptome in Chickens: A Study on Sanhuang Chickens
Source: Animals (Basel). 2025 Jan 3;15(1):94. doi: 10.3390/ani15010094 (PMC11718977; doi:10.3390/ani15010094)
Supplement: Supplementary file 1 [file animals-15-00094-s001.zip › Table S1. The GO enrichment analysis results for DEGs.xlsx]

## Sheet: 4.20%PAR
Number	GO ID	Term Type	Description	Ratio_in_study	Ratio_in_pop	Rich factor	Pvalue	Padjust	Gene_ids	Gene_names
5	GO:0004953	MF	icosanoid receptor activity	5/ 475	10/ 17320	0.5	3.41654e-06	0.012532	ENSGALG00010020693;ENSGALG00010028120;ENSGALG00010003212;ENSGALG00010017946;ENSGALG00010017954	PTGFR;TBXA2R;;PTGDR;PTGER2
4	GO:0004954	MF	prostanoid receptor activity	4/ 475	7/ 17320	0.571429	1.8309e-05	0.0197767	ENSGALG00010020693;ENSGALG00010028120;ENSGALG00010017954;ENSGALG00010017946	PTGFR;TBXA2R;PTGER2;PTGDR
14	GO:0016032	BP	viral process	14/ 475	137/ 17320	0.10219	2.44872e-05	0.02259	ENSGALG00010000742;ENSGALG00010027526;ENSGALG00010007873;ENSGALG00010014439;ENSGALG00010011307;ENSGALG00010023302;ENSGALG00010012187;ENSGALG00010004375;ENSGALG00010005925;ENSGALG00010003263;ENSGALG00010003264;ENSGALG00010002949;ENSGALG00010018616;ENSGALG00010007596	;;;;;;;;;;;;;
6	GO:0075713	BP	establishment of integrated proviral latency	6/ 475	28/ 17320	0.214286	9.29327e-05	0.0437134	ENSGALG00010007873;ENSGALG00010007596;ENSGALG00010011307;ENSGALG00010012187;ENSGALG00010002949;ENSGALG00010018616	;;;;;
6	GO:0019043	BP	establishment of viral latency	6/ 475	28/ 17320	0.214286	9.29327e-05	0.0437134	ENSGALG00010007873;ENSGALG00010007596;ENSGALG00010011307;ENSGALG00010012187;ENSGALG00010002949;ENSGALG00010018616	;;;;;
6	GO:0044826	BP	viral genome integration into host DNA	6/ 475	28/ 17320	0.214286	9.29327e-05	0.0437134	ENSGALG00010007873;ENSGALG00010007596;ENSGALG00010011307;ENSGALG00010012187;ENSGALG00010002949;ENSGALG00010018616	;;;;;
9	GO:0046718	BP	viral entry into host cell	9/ 475	71/ 17320	0.126761	0.000134028	0.0491682	ENSGALG00010006062;ENSGALG00010007873;ENSGALG00010007596;ENSGALG00010011307;ENSGALG00010012187;ENSGALG00010003264;ENSGALG00010002949;ENSGALG00010018616;ENSGALG00010028490	;;;;;;;;NECTIN4
9	GO:0044409	BP	entry into host	9/ 475	71/ 17320	0.126761	0.000134028	0.0491682	ENSGALG00010006062;ENSGALG00010007873;ENSGALG00010007596;ENSGALG00010011307;ENSGALG00010012187;ENSGALG00010003264;ENSGALG00010002949;ENSGALG00010018616;ENSGALG00010028490	;;;;;;;;NECTIN4
3	GO:0004955	MF	prostaglandin receptor activity	3/ 475	6/ 17320	0.5	0.000385409	0.111843	ENSGALG00010020693;ENSGALG00010017954;ENSGALG00010017946	PTGFR;PTGER2;PTGDR
11	GO:0004190	MF	aspartic-type endopeptidase activity	11/ 475	120/ 17320	0.0916667	0.000464289	0.125377	ENSGALG00010006062;ENSGALG00010007873;ENSGALG00010014439;ENSGALG00010011307;ENSGALG00010023302;ENSGALG00010018562;ENSGALG00010012187;ENSGALG00010003264;ENSGALG00010002949;ENSGALG00010018616;ENSGALG00010007596	;;;;;;;;;;
10	GO:0051701	BP	biological process involved in interaction with host	10/ 475	102/ 17320	0.0980392	0.000489743	0.130439	ENSGALG00010006062;ENSGALG00010007873;ENSGALG00010007596;ENSGALG00010011307;ENSGALG00010014767;ENSGALG00010012187;ENSGALG00010003264;ENSGALG00010002949;ENSGALG00010018616;ENSGALG00010028490	;;;;LRRC15;;;;;NECTIN4
11	GO:0070001	MF	aspartic-type peptidase activity	11/ 475	121/ 17320	0.0909091	0.00049839	0.130949	ENSGALG00010006062;ENSGALG00010007873;ENSGALG00010014439;ENSGALG00010011307;ENSGALG00010023302;ENSGALG00010018562;ENSGALG00010012187;ENSGALG00010003264;ENSGALG00010002949;ENSGALG00010018616;ENSGALG00010007596	;;;;;;;;;;
6	GO:0006278	BP	RNA-templated DNA biosynthetic process	6/ 475	39/ 17320	0.153846	0.00062363	0.153484	ENSGALG00010006062;ENSGALG00010007596;ENSGALG00010012187;ENSGALG00010003264;ENSGALG00010002949;ENSGALG00010018616	;;;;;
9	GO:0044000	BP	movement in host	9/ 475	88/ 17320	0.102273	0.000682425	0.160224	ENSGALG00010006062;ENSGALG00010007873;ENSGALG00010007596;ENSGALG00010011307;ENSGALG00010012187;ENSGALG00010003264;ENSGALG00010002949;ENSGALG00010018616;ENSGALG00010028490	;;;;;;;;NECTIN4
2	GO:0031867	MF	EP4 subtype prostaglandin E2 receptor binding	2/ 475	2/ 17320	1	0.000750587	0.17169	ENSGALG00010028535;ENSGALG00010028538	TICAM1;
4	GO:0033764	MF	steroid dehydrogenase activity, acting on the CH-OH group of donors, NAD or NADP as acceptor	4/ 475	18/ 17320	0.222222	0.00125886	0.237632	ENSGALG00010021624;ENSGALG00010021206;ENSGALG00010024057;ENSGALG00010007439	HSD11B2;HSD17B1;HSD3B1;HSD17B2
29	GO:0044419	BP	biological process involved in interspecies interaction between organisms	29/ 475	560/ 17320	0.0517857	0.00133547	0.249668	ENSGALG00010007863;ENSGALG00010007596;ENSGALG00010005070;ENSGALG00010029641;ENSGALG00010028535;ENSGALG00010021509;ENSGALG00010028370;ENSGALG00010013492;ENSGALG00010011307;ENSGALG00010023198;ENSGALG00010029639;ENSGALG00010015838;ENSGALG00010027319;ENSGALG00010003264;ENSGALG00010012356;ENSGALG00010018616;ENSGALG00010007873;ENSGALG00010014767;ENSGALG00010003505;ENSGALG00010012187;ENSGALG00010017954;…	AvBD1;;ALB;;TICAM1;DDIT4;S100A12;B3GALT5;;PTK6;;IFNLR1;MST1R;;;;;LRRC15;;;PTGER2;;AVD;;;NECTIN4;IL17RC;C26H1orf106;
2	GO:0010273	BP	detoxification of copper ion	2/ 475	3/ 17320	0.666667	0.00221076	0.383784	ENSGALG00010023744;ENSGALG00010023794	MT4;MT3
2	GO:0031862	MF	prostanoid receptor binding	2/ 475	3/ 17320	0.666667	0.00221076	0.383784	ENSGALG00010028535;ENSGALG00010028538	TICAM1;
151	GO:0031224	CC	intrinsic component of membrane	151/ 475	4442/ 17320	0.0339937	0.00235959	0.398935	ENSGALG00010028129;ENSGALG00010014653;ENSGALG00010012700;ENSGALG00010015542;ENSGALG00010028120;ENSGALG00010014414;ENSGALG00010029336;ENSGALG00010028753;ENSGALG00010008154;ENSGALG00010022645;ENSGALG00010027526;ENSGALG00010018038;ENSGALG00010011968;ENSGALG00010023840;ENSGALG00010009111;ENSGALG00010004061;ENSGALG00010017695;ENSGALG00010021624;ENSGALG00010027319;ENSGALG00010024057;ENSGALG00010000561;…	CYB561D2;FAM162B;;CNGA3;TBXA2R;TMEM255B;SYNGR2;SV2A;KCNQ3;C1orf210;;;;SMAGP;LRFN1;MEP1B;FNDC5;HSD11B2;MST1R;HSD3B1;;;TMEM132A;SHISA8;;ORMDL1;CCR10;;;SLC6A14;TMEM150B;HIGD2A;PLN;;NECTIN4;GASK1B;ALPL;;SEMA6C;ASIC4;RRH;NAT8B;;CORO1B;;AATK;DNAJC30;;;;PROCR;MFSD5;TMEM127;PAQR5;CLDN9;;MMP13;TMEM136-1;;;INSIG1;U2;SLC7A9;COX14;XKR8;DPM2;;CCDC142;;;GPR17;SLC25A17;NDUFB6;TMUB1;TCTN2;PTRHD1;ASPHD1;;MPZ;B3GA…
149	GO:0016021	CC	integral component of membrane	149/ 475	4379/ 17320	0.034026	0.0026738	0.434707	ENSGALG00010028129;ENSGALG00010014653;ENSGALG00010012700;ENSGALG00010015542;ENSGALG00010028120;ENSGALG00010014414;ENSGALG00010029336;ENSGALG00010028753;ENSGALG00010008154;ENSGALG00010022645;ENSGALG00010027526;ENSGALG00010018038;ENSGALG00010011968;ENSGALG00010023840;ENSGALG00010009111;ENSGALG00010004061;ENSGALG00010017695;ENSGALG00010021624;ENSGALG00010027319;ENSGALG00010024057;ENSGALG00010000561;…	CYB561D2;FAM162B;;CNGA3;TBXA2R;TMEM255B;SYNGR2;SV2A;KCNQ3;C1orf210;;;;SMAGP;LRFN1;MEP1B;FNDC5;HSD11B2;MST1R;HSD3B1;;;TMEM132A;SHISA8;;ORMDL1;CCR10;;;SLC6A14;TMEM150B;HIGD2A;PLN;;NECTIN4;GASK1B;ALPL;SEMA6C;ASIC4;RRH;NAT8B;;CORO1B;;AATK;DNAJC30;;;;PROCR;MFSD5;TMEM127;PAQR5;CLDN9;;MMP13;TMEM136-1;;;INSIG1;U2;SLC7A9;COX14;XKR8;DPM2;;CCDC142;;;GPR17;SLC25A17;NDUFB6;TMUB1;TCTN2;PTRHD1;ASPHD1;;MPZ;B3GAL…
6	GO:0030863	CC	cortical cytoskeleton	6/ 475	53/ 17320	0.113208	0.00317877	0.493133	ENSGALG00010024495;ENSGALG00010027959;ENSGALG00010016712;ENSGALG00010020252;ENSGALG00010024885;ENSGALG00010015774	CLDN5;TPM4;;DMTN;SLC4A1;PLS1
4	GO:0016229	MF	steroid dehydrogenase activity	4/ 475	23/ 17320	0.173913	0.00326873	0.496515	ENSGALG00010021624;ENSGALG00010021206;ENSGALG00010024057;ENSGALG00010007439	HSD11B2;HSD17B1;HSD3B1;HSD17B2
3	GO:0032780	BP	negative regulation of ATP-dependent activity	3/ 475	12/ 17320	0.25	0.00374888	0.54961	ENSGALG00010016568;ENSGALG00010015134;ENSGALG00010016500	PAM16;PLN;
7	GO:0071897	BP	DNA biosynthetic process	7/ 475	73/ 17320	0.0958904	0.00382432	0.54961	ENSGALG00010006062;ENSGALG00010023262;ENSGALG00010012187;ENSGALG00010003264;ENSGALG00010002949;ENSGALG00010018616;ENSGALG00010007596	;POLD4;;;;;
6	GO:0003887	MF	DNA-directed DNA polymerase activity	6/ 475	55/ 17320	0.109091	0.00383412	0.54961	ENSGALG00010007873;ENSGALG00010007596;ENSGALG00010011307;ENSGALG00010012187;ENSGALG00010002949;ENSGALG00010018616	;;;;;
2	GO:0014731	CC	spectrin-associated cytoskeleton	2/ 475	4/ 17320	0.5	0.0043412	0.590251	ENSGALG00010020252;ENSGALG00010021604	DMTN;SPTB
2	GO:0030368	MF	interleukin-17 receptor activity	2/ 475	4/ 17320	0.5	0.0043412	0.590251	ENSGALG00010019246;ENSGALG00010008043	IL17RC;IL17REL
2	GO:0030283	MF	testosterone dehydrogenase [NAD(P)] activity	2/ 475	4/ 17320	0.5	0.0043412	0.590251	ENSGALG00010007439;ENSGALG00010021206	HSD17B2;HSD17B1
2	GO:0032422	MF	purine-rich negative regulatory element binding	2/ 475	4/ 17320	0.5	0.0043412	0.590251	ENSGALG00010020743;ENSGALG00010012412	;PURA
3	GO:0050832	BP	defense response to fungus	3/ 475	13/ 17320	0.230769	0.00477515	0.640298	ENSGALG00010028370;ENSGALG00010019246;ENSGALG00010007863	S100A12;IL17RC;AvBD1
9	GO:0015074	BP	DNA integration	9/ 475	119/ 17320	0.0756303	0.00550052	0.703596	ENSGALG00010006062;ENSGALG00010007873;ENSGALG00010007596;ENSGALG00010011307;ENSGALG00010012187;ENSGALG00010003264;ENSGALG00010005221;ENSGALG00010002949;ENSGALG00010018616	;;;;;;;;
6	GO:0005044	MF	scavenger receptor activity	6/ 475	61/ 17320	0.0983607	0.00640202	0.782858	ENSGALG00010026079;ENSGALG00010005011;ENSGALG00010018430;ENSGALG00010026004;ENSGALG00010004852;ENSGALG00010026019	;CD163L;PYROXD2;;;
7	GO:0140375	MF	immune receptor activity	7/ 475	81/ 17320	0.0864198	0.00677535	0.818218	ENSGALG00010021440;ENSGALG00010003212;ENSGALG00010022689;ENSGALG00010014690;ENSGALG00010015838;ENSGALG00010019246;ENSGALG00010008043	CCR10;;MPL;CSF3R;IFNLR1;IL17RC;IL17REL
2	GO:0061687	BP	detoxification of inorganic compound	2/ 475	5/ 17320	0.4	0.00710418	0.827106	ENSGALG00010023744;ENSGALG00010023794	MT4;MT3
2	GO:0033268	CC	node of Ranvier	2/ 475	5/ 17320	0.4	0.00710418	0.827106	ENSGALG00010008154;ENSGALG00010013859	KCNQ3;MYOC
2	GO:0042030	MF	ATPase inhibitor activity	2/ 475	5/ 17320	0.4	0.00710418	0.827106	ENSGALG00010015134;ENSGALG00010016500	PLN;
2	GO:0031729	MF	CCR4 chemokine receptor binding	2/ 475	5/ 17320	0.4	0.00710418	0.827106	ENSGALG00010029641;ENSGALG00010029639	;
2	GO:0031726	MF	CCR1 chemokine receptor binding	2/ 475	5/ 17320	0.4	0.00710418	0.827106	ENSGALG00010029641;ENSGALG00010029639	;
22	GO:0006952	BP	defense response	22/ 475	442/ 17320	0.0497738	0.00715366	0.827908	ENSGALG00010007863;ENSGALG00010028538;ENSGALG00010024441;ENSGALG00010028120;ENSGALG00010029641;ENSGALG00010028535;ENSGALG00010028370;ENSGALG00010017946;ENSGALG00010019246;ENSGALG00010023198;ENSGALG00010015838;ENSGALG00010012356;ENSGALG00010003212;ENSGALG00010005138;ENSGALG00010029639;ENSGALG00010003505;ENSGALG00010017954;ENSGALG00010011634;ENSGALG00010015820;ENSGALG00010018361;ENSGALG00010021509;…	AvBD1;;SAA;TBXA2R;;TICAM1;S100A12;PTGDR;IL17RC;PTK6;IFNLR1;;;;;;PTGER2;AVD;;ASIC4;DDIT4;C26H1orf106
8	GO:0098802	CC	plasma membrane signaling receptor complex	8/ 475	104/ 17320	0.0769231	0.0078295	0.900527	ENSGALG00010025846;ENSGALG00010024583;ENSGALG00010010680;ENSGALG00010022462;ENSGALG00010026006;ENSGALG00010013675;ENSGALG00010022515;ENSGALG00010027586	GRIK4;ITGB7;SHISA8;ITGA5;ITGA2B;CHRNA6;CHRNA1;
13	GO:0003735	MF	structural constituent of ribosome	13/ 475	210/ 17320	0.0619048	0.00819915	0.926838	ENSGALG00010012955;ENSGALG00010003607;ENSGALG00010003605;ENSGALG00010003554;ENSGALG00010010496;ENSGALG00010003540;ENSGALG00010003645;ENSGALG00010018510;ENSGALG00010003618;ENSGALG00010028609;ENSGALG00010009168;ENSGALG00010003612;ENSGALG00010018998	RPL39L;5_8S_rRNA;5_8S_rRNA;5_8S_rRNA;MRPL17;5_8S_rRNA;5_8S_rRNA;;5_8S_rRNA;MRPS21;;5_8S_rRNA;RPS29
16	GO:1990351	CC	transporter complex	16/ 475	285/ 17320	0.0561404	0.00865714	0.961833	ENSGALG00010008295;ENSGALG00010015542;ENSGALG00010027188;ENSGALG00010025846;ENSGALG00010023114;ENSGALG00010018767;ENSGALG00010011841;ENSGALG00010015134;ENSGALG00010003405;ENSGALG00010000639;ENSGALG00010013416;ENSGALG00010001635;ENSGALG00010008154;ENSGALG00010010680;ENSGALG00010022515;ENSGALG00010013675	DMAC2;CNGA3;KCNH2;GRIK4;UQCRHL;NDUFB6;KCNMB4;PLN;GABRR2;;NDUFB2;TIMM10B;KCNQ3;SHISA8;CHRNA1;CHRNA6
5	GO:0005758	CC	mitochondrial intermembrane space	5/ 475	48/ 17320	0.104167	0.00986466	1	ENSGALG00010024789;ENSGALG00010001635;ENSGALG00010021115;ENSGALG00010013859;ENSGALG00010022937	SUOX;TIMM10B;ALPL;MYOC;BLOC1S1
10	GO:0006954	BP	inflammatory response	10/ 475	154/ 17320	0.0649351	0.0100709	1	ENSGALG00010003212;ENSGALG00010028538;ENSGALG00010024441;ENSGALG00010028120;ENSGALG00010029641;ENSGALG00010028535;ENSGALG00010003505;ENSGALG00010017954;ENSGALG00010017946;ENSGALG00010029639	;;SAA;TBXA2R;;TICAM1;;PTGER2;PTGDR;
9	GO:0016853	MF	isomerase activity	9/ 475	131/ 17320	0.0687023	0.0101085	1	ENSGALG00010016021;ENSGALG00010024847;ENSGALG00010024807;ENSGALG00010022583;ENSGALG00010021646;ENSGALG00010024057;ENSGALG00010009232;ENSGALG00010015103;ENSGALG00010027156	;PPIL1;PPIL3;FKBP11;RPUSD3;HSD3B1;ECH1;ITPK1;ISYNA1
2	GO:0033280	BP	response to vitamin D	2/ 475	6/ 17320	0.333333	0.0104636	1	ENSGALG00010021115;ENSGALG00010028181	ALPL;BGLAP
2	GO:0071294	BP	cellular response to zinc ion	2/ 475	6/ 17320	0.333333	0.0104636	1	ENSGALG00010023744;ENSGALG00010023794	MT4;MT3
2	GO:0031730	MF	CCR5 chemokine receptor binding	2/ 475	6/ 17320	0.333333	0.0104636	1	ENSGALG00010029641;ENSGALG00010029639	;
3	GO:0009620	BP	response to fungus	3/ 475	17/ 17320	0.176471	0.0104671	1	ENSGALG00010028370;ENSGALG00010019246;ENSGALG00010007863	S100A12;IL17RC;AvBD1
9	GO:0097060	CC	synaptic membrane	9/ 475	132/ 17320	0.0681818	0.010594	1	ENSGALG00010025846;ENSGALG00010021413;ENSGALG00010027382;ENSGALG00010010680;ENSGALG00010024173;ENSGALG00010003405;ENSGALG00010025242;ENSGALG00010013675;ENSGALG00010022515	GRIK4;SYNJ2BP;PALM;SHISA8;CBLN1;GABRR2;CLSTN2;CHRNA6;CHRNA1
23	GO:0043207	BP	response to external biotic stimulus	23/ 475	488/ 17320	0.0471311	0.0108819	1	ENSGALG00010007863;ENSGALG00010013492;ENSGALG00010005070;ENSGALG00010028120;ENSGALG00010029641;ENSGALG00010028535;ENSGALG00010021509;ENSGALG00010028370;ENSGALG00010023744;ENSGALG00010028538;ENSGALG00010023198;ENSGALG00010015838;ENSGALG00010027319;ENSGALG00010012356;ENSGALG00010020693;ENSGALG00010029639;ENSGALG00010003505;ENSGALG00010017954;ENSGALG00010011634;ENSGALG00010015820;ENSGALG00010019246;…	AvBD1;B3GALT5;ALB;TBXA2R;;TICAM1;DDIT4;S100A12;MT4;;PTK6;IFNLR1;MST1R;;PTGFR;;;PTGER2;AVD;;IL17RC;;C26H1orf106
5	GO:0030658	CC	transport vesicle membrane	5/ 475	50/ 17320	0.1	0.0116764	1	ENSGALG00010020428;ENSGALG00010028753;ENSGALG00010011377;ENSGALG00010029336;ENSGALG00010011313	SEMA4C;SV2A;SEC16B;SYNGR2;RASSF9
24	GO:0009607	BP	response to biotic stimulus	24/ 475	507/ 17320	0.0473373	0.011906	1	ENSGALG00010007863;ENSGALG00010013492;ENSGALG00010005070;ENSGALG00010028120;ENSGALG00010029641;ENSGALG00010028535;ENSGALG00010021509;ENSGALG00010028370;ENSGALG00010023744;ENSGALG00010028538;ENSGALG00010023198;ENSGALG00010015838;ENSGALG00010027319;ENSGALG00010012356;ENSGALG00010020693;ENSGALG00010029639;ENSGALG00010003505;ENSGALG00010017954;ENSGALG00010011634;ENSGALG00010015820;ENSGALG00010014878;…	AvBD1;B3GALT5;ALB;TBXA2R;;TICAM1;DDIT4;S100A12;MT4;;PTK6;IFNLR1;MST1R;;PTGFR;;;PTGER2;AVD;;TMCO1;IL17RC;;C26H1orf106
3	GO:0033273	BP	response to vitamin	3/ 475	18/ 17320	0.166667	0.0123087	1	ENSGALG00010021115;ENSGALG00010028181;ENSGALG00010005070	ALPL;BGLAP;ALB
6	GO:0098803	CC	respiratory chain complex	6/ 475	70/ 17320	0.0857143	0.0123167	1	ENSGALG00010020743;ENSGALG00010008295;ENSGALG00010018767;ENSGALG00010013416;ENSGALG00010000561;ENSGALG00010023114	;DMAC2;NDUFB6;NDUFB2;;UQCRHL
7	GO:0045211	CC	postsynaptic membrane	7/ 475	91/ 17320	0.0769231	0.0125103	1	ENSGALG00010025846;ENSGALG00010022515;ENSGALG00010024173;ENSGALG00010003405;ENSGALG00010025242;ENSGALG00010013675;ENSGALG00010010680	GRIK4;CHRNA1;CBLN1;GABRR2;CLSTN2;CHRNA6;SHISA8
15	GO:1902495	CC	transmembrane transporter complex	15/ 475	272/ 17320	0.0551471	0.0126295	1	ENSGALG00010008295;ENSGALG00010015542;ENSGALG00010027188;ENSGALG00010025846;ENSGALG00010023114;ENSGALG00010018767;ENSGALG00010011841;ENSGALG00010015134;ENSGALG00010003405;ENSGALG00010000639;ENSGALG00010022515;ENSGALG00010013416;ENSGALG00010008154;ENSGALG00010010680;ENSGALG00010013675	DMAC2;CNGA3;KCNH2;GRIK4;UQCRHL;NDUFB6;KCNMB4;PLN;GABRR2;;CHRNA1;NDUFB2;KCNQ3;SHISA8;CHRNA6
9	GO:0004523	MF	RNA-DNA hybrid ribonuclease activity	9/ 475	136/ 17320	0.0661765	0.0127127	1	ENSGALG00010006062;ENSGALG00010007873;ENSGALG00010007596;ENSGALG00010011307;ENSGALG00010012187;ENSGALG00010003264;ENSGALG00010005221;ENSGALG00010002949;ENSGALG00010018616	;;;;;;;;
10	GO:0044403	BP	biological process involved in symbiotic interaction	10/ 475	161/ 17320	0.0621118	0.013466	1	ENSGALG00010006062;ENSGALG00010007873;ENSGALG00010028490;ENSGALG00010011307;ENSGALG00010014767;ENSGALG00010012187;ENSGALG00010003264;ENSGALG00010002949;ENSGALG00010018616;ENSGALG00010007596	;;NECTIN4;;LRRC15;;;;;
2	GO:0006703	BP	estrogen biosynthetic process	2/ 475	7/ 17320	0.285714	0.0143847	1	ENSGALG00010007439;ENSGALG00010021206	HSD17B2;HSD17B1
2	GO:0004303	MF	estradiol 17-beta-dehydrogenase activity	2/ 475	7/ 17320	0.285714	0.0143847	1	ENSGALG00010007439;ENSGALG00010021206	HSD17B2;HSD17B1
10	GO:0001664	MF	G protein-coupled receptor binding	10/ 475	164/ 17320	0.0609756	0.0151583	1	ENSGALG00010029599;ENSGALG00010005138;ENSGALG00010007863;ENSGALG00010011331;ENSGALG00010028538;ENSGALG00010029639;ENSGALG00010029641;ENSGALG00010028535;ENSGALG00010013859;ENSGALG00010027382	RNF43;;AvBD1;PMCH;;;;TICAM1;MYOC;PALM
6	GO:0005581	CC	collagen trimer	6/ 475	74/ 17320	0.0810811	0.0158932	1	ENSGALG00010003551;ENSGALG00010003557;ENSGALG00010002050;ENSGALG00010003545;ENSGALG00010017139;ENSGALG00010003542	;;;;COL9A2;
8	GO:0098800	CC	inner mitochondrial membrane protein complex	8/ 475	119/ 17320	0.0672269	0.016774	1	ENSGALG00010016568;ENSGALG00010020743;ENSGALG00010008295;ENSGALG00010018767;ENSGALG00010001635;ENSGALG00010013416;ENSGALG00010000561;ENSGALG00010023114	PAM16;;DMAC2;NDUFB6;TIMM10B;NDUFB2;;UQCRHL
6	GO:0004896	MF	cytokine receptor activity	6/ 475	75/ 17320	0.08	0.0168886	1	ENSGALG00010021440;ENSGALG00010022689;ENSGALG00010014690;ENSGALG00010015838;ENSGALG00010019246;ENSGALG00010008043	CCR10;MPL;CSF3R;IFNLR1;IL17RC;IL17REL
5	GO:0031970	CC	organelle envelope lumen	5/ 475	55/ 17320	0.0909091	0.0171632	1	ENSGALG00010024789;ENSGALG00010001635;ENSGALG00010021115;ENSGALG00010013859;ENSGALG00010022937	SUOX;TIMM10B;ALPL;MYOC;BLOC1S1
2	GO:0090481	BP	pyrimidine nucleotide-sugar transmembrane transport	2/ 475	8/ 17320	0.25	0.0188344	1	ENSGALG00010016121;ENSGALG00010000147	SLC35C2;
3	GO:0042446	BP	hormone biosynthetic process	3/ 475	21/ 17320	0.142857	0.018883	1	ENSGALG00010018081;ENSGALG00010007439;ENSGALG00010021206	DIO3;HSD17B2;HSD17B1
4	GO:0032007	BP	negative regulation of TOR signaling	4/ 475	38/ 17320	0.105263	0.0197494	1	ENSGALG00010020102;ENSGALG00010019706;ENSGALG00010021509;ENSGALG00010016875	TMEM127;NPRL3;DDIT4;SESN2
4	GO:0003755	MF	peptidyl-prolyl cis-trans isomerase activity	4/ 475	38/ 17320	0.105263	0.0197494	1	ENSGALG00010024807;ENSGALG00010022583;ENSGALG00010016021;ENSGALG00010024847	PPIL3;FKBP11;;PPIL1
6	GO:0038024	MF	cargo receptor activity	6/ 475	78/ 17320	0.0769231	0.0201302	1	ENSGALG00010026079;ENSGALG00010005011;ENSGALG00010018430;ENSGALG00010026004;ENSGALG00010004852;ENSGALG00010026019	;CD163L;PYROXD2;;;
19	GO:0004175	MF	endopeptidase activity	19/ 475	404/ 17320	0.0470297	0.0202209	1	ENSGALG00010006062;ENSGALG00010007873;ENSGALG00010014439;ENSGALG00010011307;ENSGALG00010023302;ENSGALG00010012187;ENSGALG00010018562;ENSGALG00010021664;ENSGALG00010004061;ENSGALG00010027561;ENSGALG00010007554;ENSGALG00010022967;ENSGALG00010003264;ENSGALG00010027291;ENSGALG00010002949;ENSGALG00010007330;ENSGALG00010028059;ENSGALG00010018616;ENSGALG00010007596	;;;;;;;TYSND1;MEP1B;ADAMTS4;;ADAMTS15;;MST1;;MMP13;;;
5	GO:0006694	BP	steroid biosynthetic process	5/ 475	58/ 17320	0.0862069	0.0211593	1	ENSGALG00010007439;ENSGALG00010024834;ENSGALG00010013290;ENSGALG00010024057;ENSGALG00010021206	HSD17B2;INSIG1;AKR1D1;HSD3B1;HSD17B1
3	GO:0070830	BP	bicellular tight junction assembly	3/ 475	22/ 17320	0.136364	0.0214289	1	ENSGALG00010029608;ENSGALG00010024495;ENSGALG00010017612	CLDN9;CLDN5;CLDN11
4	GO:0031594	CC	neuromuscular junction	4/ 475	39/ 17320	0.102564	0.0215432	1	ENSGALG00010028753;ENSGALG00010022515;ENSGALG00010029336;ENSGALG00010021413	SV2A;CHRNA1;SYNGR2;SYNJ2BP
12	GO:0005840	CC	ribosome	12/ 475	222/ 17320	0.0540541	0.0218077	1	ENSGALG00010012955;ENSGALG00010003607;ENSGALG00010003605;ENSGALG00010003554;ENSGALG00010010496;ENSGALG00010003540;ENSGALG00010003645;ENSGALG00010003618;ENSGALG00010028609;ENSGALG00010009168;ENSGALG00010003612;ENSGALG00010018998	RPL39L;5_8S_rRNA;5_8S_rRNA;5_8S_rRNA;MRPL17;5_8S_rRNA;5_8S_rRNA;5_8S_rRNA;MRPS21;;5_8S_rRNA;RPS29
4	GO:0071621	BP	granulocyte chemotaxis	4/ 475	40/ 17320	0.1	0.0234335	1	ENSGALG00010029641;ENSGALG00010014690;ENSGALG00010019246;ENSGALG00010029639	;CSF3R;IL17RC;
2	GO:0015780	BP	nucleotide-sugar transmembrane transport	2/ 475	9/ 17320	0.222222	0.0237808	1	ENSGALG00010016121;ENSGALG00010000147	SLC35C2;
2	GO:0043046	BP	DNA methylation involved in gamete generation	2/ 475	9/ 17320	0.222222	0.0237808	1	ENSGALG00010016086;ENSGALG00010023192	TDRD9;TDRD1
2	GO:0031527	CC	filopodium membrane	2/ 475	9/ 17320	0.222222	0.0237808	1	ENSGALG00010029538;ENSGALG00010027382	FZD9;PALM
2	GO:0034364	CC	high-density lipoprotein particle	2/ 475	9/ 17320	0.222222	0.0237808	1	ENSGALG00010024749;ENSGALG00010024441	APOA5;SAA
3	GO:0007584	BP	response to nutrient	3/ 475	23/ 17320	0.130435	0.0241529	1	ENSGALG00010021115;ENSGALG00010028181;ENSGALG00010005070	ALPL;BGLAP;ALB
3	GO:0000413	BP	protein peptidyl-prolyl isomerization	3/ 475	23/ 17320	0.130435	0.0241529	1	ENSGALG00010024807;ENSGALG00010022583;ENSGALG00010024847	PPIL3;FKBP11;PPIL1
3	GO:0120192	BP	tight junction assembly	3/ 475	23/ 17320	0.130435	0.0241529	1	ENSGALG00010029608;ENSGALG00010024495;ENSGALG00010017612	CLDN9;CLDN5;CLDN11
3	GO:0030215	MF	semaphorin receptor binding	3/ 475	23/ 17320	0.130435	0.0241529	1	ENSGALG00010020428;ENSGALG00010028592;ENSGALG00010018510	SEMA4C;SEMA6C;
4	GO:0010257	BP	NADH dehydrogenase complex assembly	4/ 475	41/ 17320	0.097561	0.0254214	1	ENSGALG00010013416;ENSGALG00010027713;ENSGALG00010008295;ENSGALG00010029527	NDUFB2;;DMAC2;NDUFAF8
4	GO:0032981	BP	mitochondrial respiratory chain complex I assembly	4/ 475	41/ 17320	0.097561	0.0254214	1	ENSGALG00010013416;ENSGALG00010027713;ENSGALG00010008295;ENSGALG00010029527	NDUFB2;;DMAC2;NDUFAF8
4	GO:0016859	MF	cis-trans isomerase activity	4/ 475	41/ 17320	0.097561	0.0254214	1	ENSGALG00010024807;ENSGALG00010022583;ENSGALG00010016021;ENSGALG00010024847	PPIL3;FKBP11;;PPIL1
4	GO:0042379	MF	chemokine receptor binding	4/ 475	41/ 17320	0.097561	0.0254214	1	ENSGALG00010029641;ENSGALG00010005138;ENSGALG00010007863;ENSGALG00010029639	;;AvBD1;
7	GO:0060326	BP	cell chemotaxis	7/ 475	105/ 17320	0.0666667	0.0254887	1	ENSGALG00010021440;ENSGALG00010007863;ENSGALG00010029639;ENSGALG00010029641;ENSGALG00010014690;ENSGALG00010019246;ENSGALG00010022481	CCR10;AvBD1;;;CSF3R;IL17RC;CORO1B
32	GO:0005576	CC	extracellular region	32/ 475	790/ 17320	0.0405063	0.0255249	1	ENSGALG00010003659;ENSGALG00010003757;ENSGALG00010005264;ENSGALG00010007863;ENSGALG00010003556;ENSGALG00010005070;ENSGALG00010024441;ENSGALG00010029641;ENSGALG00010005138;ENSGALG00010007330;ENSGALG00010027561;ENSGALG00010023198;ENSGALG00010029639;ENSGALG00010017695;ENSGALG00010024173;ENSGALG00010028181;ENSGALG00010012356;ENSGALG00010003577;ENSGALG00010017519;ENSGALG00010020693;ENSGALG00010002788;…	;;ITIH2;AvBD1;;ALB;SAA;;;MMP13;ADAMTS4;PTK6;;FNDC5;CBLN1;BGLAP;;;NTN3;PTGFR;;;;THPO;ADAMTS15;AVD;;;;APOA5;NDNF;TCN2
3	GO:0008305	CC	integrin complex	3/ 475	24/ 17320	0.125	0.0270549	1	ENSGALG00010022462;ENSGALG00010024583;ENSGALG00010026006	ITGA5;ITGB7;ITGA2B
1	GO:0010902	BP	positive regulation of very-low-density lipoprotein particle remodeling	1/ 475	1/ 17320	1	0.0274249	1	ENSGALG00010024749	APOA5
1	GO:0090135	BP	actin filament branching	1/ 475	1/ 17320	1	0.0274249	1	ENSGALG00010022481	CORO1B
1	GO:1902270	BP	(R)-carnitine transmembrane transport	1/ 475	1/ 17320	1	0.0274249	1	ENSGALG00010019989	SLC6A14
1	GO:0060121	BP	vestibular receptor cell stereocilium organization	1/ 475	1/ 17320	1	0.0274249	1	ENSGALG00010015774	PLS1
1	GO:1904394	BP	negative regulation of skeletal muscle acetylcholine-gated channel clustering	1/ 475	1/ 17320	1	0.0274249	1	ENSGALG00010029538	FZD9
1	GO:1905703	BP	negative regulation of inhibitory synapse assembly	1/ 475	1/ 17320	1	0.0274249	1	ENSGALG00010024173	CBLN1
1	GO:1902010	BP	negative regulation of translation in response to endoplasmic reticulum stress	1/ 475	1/ 17320	1	0.0274249	1	ENSGALG00010016875	SESN2
1	GO:0014740	BP	negative regulation of muscle hyperplasia	1/ 475	1/ 17320	1	0.0274249	1	ENSGALG00010027175	NOS3
1	GO:0045852	BP	pH elevation	1/ 475	1/ 17320	1	0.0274249	1	ENSGALG00010024885	SLC4A1
1	GO:1900749	BP	(R)-carnitine transport	1/ 475	1/ 17320	1	0.0274249	1	ENSGALG00010019989	SLC6A14
1	GO:0042779	BP	tRNA 3'-trailer cleavage	1/ 475	1/ 17320	1	0.0274249	1	ENSGALG00010019082	POLR3K
1	GO:1903457	BP	lactate catabolic process	1/ 475	1/ 17320	1	0.0274249	1	ENSGALG00010025882	LDHD
1	GO:0046901	BP	tetrahydrofolylpolyglutamate biosynthetic process	1/ 475	1/ 17320	1	0.0274249	1	ENSGALG00010028091	FPGS
1	GO:0046900	BP	tetrahydrofolylpolyglutamate metabolic process	1/ 475	1/ 17320	1	0.0274249	1	ENSGALG00010028091	FPGS
1	GO:0032055	BP	negative regulation of translation in response to stress	1/ 475	1/ 17320	1	0.0274249	1	ENSGALG00010016875	SESN2
1	GO:0043501	BP	skeletal muscle adaptation	1/ 475	1/ 17320	1	0.0274249	1	ENSGALG00010013859	MYOC
1	GO:1990963	BP	establishment of blood-retinal barrier	1/ 475	1/ 17320	1	0.0274249	1	ENSGALG00010024495	CLDN5
1	GO:0036179	BP	osteoclast maturation	1/ 475	1/ 17320	1	0.0274249	1	ENSGALG00010022117	FAM20C
1	GO:1902080	BP	regulation of calcium ion import into sarcoplasmic reticulum	1/ 475	1/ 17320	1	0.0274249	1	ENSGALG00010015134	PLN
1	GO:1902081	BP	negative regulation of calcium ion import into sarcoplasmic reticulum	1/ 475	1/ 17320	1	0.0274249	1	ENSGALG00010015134	PLN
1	GO:0015689	BP	molybdate ion transport	1/ 475	1/ 17320	1	0.0274249	1	ENSGALG00010024604	MFSD5
1	GO:0071798	BP	response to prostaglandin D	1/ 475	1/ 17320	1	0.0274249	1	ENSGALG00010020693	PTGFR
1	GO:0071799	BP	cellular response to prostaglandin D stimulus	1/ 475	1/ 17320	1	0.0274249	1	ENSGALG00010020693	PTGFR
1	GO:0035585	BP	calcium-mediated signaling using extracellular calcium source	1/ 475	1/ 17320	1	0.0274249	1	ENSGALG00010020252	DMTN
1	GO:0051659	BP	maintenance of mitochondrion location	1/ 475	1/ 17320	1	0.0274249	1	ENSGALG00010005070	ALB
1	GO:1904538	BP	regulation of glycolytic process through fructose-6-phosphate	1/ 475	1/ 17320	1	0.0274249	1	ENSGALG00010024885	SLC4A1
1	GO:1904539	BP	negative regulation of glycolytic process through fructose-6-phosphate	1/ 475	1/ 17320	1	0.0274249	1	ENSGALG00010024885	SLC4A1
1	GO:0014734	BP	skeletal muscle hypertrophy	1/ 475	1/ 17320	1	0.0274249	1	ENSGALG00010013859	MYOC
1	GO:0014738	BP	regulation of muscle hyperplasia	1/ 475	1/ 17320	1	0.0274249	1	ENSGALG00010027175	NOS3
1	GO:0015786	BP	UDP-glucose transmembrane transport	1/ 475	1/ 17320	1	0.0274249	1	ENSGALG00010016121	SLC35C2
1	GO:1903910	BP	negative regulation of receptor clustering	1/ 475	1/ 17320	1	0.0274249	1	ENSGALG00010029538	FZD9
1	GO:1900036	BP	positive regulation of cellular response to heat	1/ 475	1/ 17320	1	0.0274249	1	ENSGALG00010014329	IER5
1	GO:0014900	BP	muscle hyperplasia	1/ 475	1/ 17320	1	0.0274249	1	ENSGALG00010027175	NOS3
1	GO:0021999	BP	neural plate anterior/posterior regionalization	1/ 475	1/ 17320	1	0.0274249	1	ENSGALG00010024808	CELSR2
1	GO:1902463	BP	protein localization to cell leading edge	1/ 475	1/ 17320	1	0.0274249	1	ENSGALG00010022481	CORO1B
1	GO:1902464	BP	regulation of histone H3-K27 trimethylation	1/ 475	1/ 17320	1	0.0274249	1	ENSGALG00010021313	KPNA7
1	GO:1902466	BP	positive regulation of histone H3-K27 trimethylation	1/ 475	1/ 17320	1	0.0274249	1	ENSGALG00010021313	KPNA7
1	GO:0032185	BP	septin cytoskeleton organization	1/ 475	1/ 17320	1	0.0274249	1	ENSGALG00010006091	RTKN
1	GO:0048621	BP	post-embryonic digestive tract morphogenesis	1/ 475	1/ 17320	1	0.0274249	1	ENSGALG00010018311	NKX2-3
1	GO:0098749	BP	cerebellar neuron development	1/ 475	1/ 17320	1	0.0274249	1	ENSGALG00010002766	NANOS1
1	GO:0014806	BP	smooth muscle hyperplasia	1/ 475	1/ 17320	1	0.0274249	1	ENSGALG00010027175	NOS3
1	GO:0014805	BP	smooth muscle adaptation	1/ 475	1/ 17320	1	0.0274249	1	ENSGALG00010027175	NOS3
1	GO:0038193	BP	thromboxane A2 signaling pathway	1/ 475	1/ 17320	1	0.0274249	1	ENSGALG00010028120	TBXA2R
1	GO:1901303	BP	negative regulation of cargo loading into COPII-coated vesicle	1/ 475	1/ 17320	1	0.0274249	1	ENSGALG00010024834	INSIG1
1	GO:0000408	CC	EKC/KEOPS complex	1/ 475	1/ 17320	1	0.0274249	1	ENSGALG00010000126
1	GO:0099030	CC	anchored component of postsynaptic specialization membrane	1/ 475	1/ 17320	1	0.0274249	1	ENSGALG00010010062	RGS7BP
1	GO:0031095	CC	platelet dense tubular network membrane	1/ 475	1/ 17320	1	0.0274249	1	ENSGALG00010020252	DMTN
1	GO:0017090	CC	meprin A complex	1/ 475	1/ 17320	1	0.0274249	1	ENSGALG00010004061	MEP1B
1	GO:0120219	CC	subapical part of cell	1/ 475	1/ 17320	1	0.0274249	1	ENSGALG00010020351	CROCC
1	GO:0090534	CC	calcium ion-transporting ATPase complex	1/ 475	1/ 17320	1	0.0274249	1	ENSGALG00010015134	PLN
1	GO:0099031	CC	anchored component of postsynaptic density membrane	1/ 475	1/ 17320	1	0.0274249	1	ENSGALG00010010062	RGS7BP
1	GO:0012510	CC	trans-Golgi network transport vesicle membrane	1/ 475	1/ 17320	1	0.0274249	1	ENSGALG00010011313	RASSF9
1	GO:0001405	CC	PAM complex, Tim23 associated import motor	1/ 475	1/ 17320	1	0.0274249	1	ENSGALG00010016568	PAM16
1	GO:0004992	MF	platelet activating factor receptor activity	1/ 475	1/ 17320	1	0.0274249	1	ENSGALG00010012873	PTAFR
1	GO:0042586	MF	peptide deformylase activity	1/ 475	1/ 17320	1	0.0274249	1	ENSGALG00010008194	PDF
1	GO:0031776	MF	melanin-concentrating hormone receptor binding	1/ 475	1/ 17320	1	0.0274249	1	ENSGALG00010011331	PMCH
1	GO:0031777	MF	type 1 melanin-concentrating hormone receptor binding	1/ 475	1/ 17320	1	0.0274249	1	ENSGALG00010011331	PMCH
1	GO:1903924	MF	estradiol binding	1/ 475	1/ 17320	1	0.0274249	1	ENSGALG00010021206	HSD17B1
1	GO:0016872	MF	intramolecular lyase activity	1/ 475	1/ 17320	1	0.0274249	1	ENSGALG00010027156	ISYNA1
1	GO:0004956	MF	prostaglandin D receptor activity	1/ 475	1/ 17320	1	0.0274249	1	ENSGALG00010017946	PTGDR
1	GO:0004958	MF	prostaglandin F receptor activity	1/ 475	1/ 17320	1	0.0274249	1	ENSGALG00010020693	PTGFR
1	GO:0004047	MF	aminomethyltransferase activity	1/ 475	1/ 17320	1	0.0274249	1	ENSGALG00010026917	AMT
1	GO:0046525	MF	xylosylprotein 4-beta-galactosyltransferase activity	1/ 475	1/ 17320	1	0.0274249	1	ENSGALG00010012040	B4GALT7
1	GO:0004982	MF	N-formyl peptide receptor activity	1/ 475	1/ 17320	1	0.0274249	1	ENSGALG00010003212
1	GO:0031750	MF	D3 dopamine receptor binding	1/ 475	1/ 17320	1	0.0274249	1	ENSGALG00010027382	PALM
1	GO:0030354	MF	melanin-concentrating hormone activity	1/ 475	1/ 17320	1	0.0274249	1	ENSGALG00010011331	PMCH
1	GO:0038164	MF	thrombopoietin receptor activity	1/ 475	1/ 17320	1	0.0274249	1	ENSGALG00010022689	MPL
1	GO:0004961	MF	thromboxane A2 receptor activity	1/ 475	1/ 17320	1	0.0274249	1	ENSGALG00010028120	TBXA2R
1	GO:0004960	MF	thromboxane receptor activity	1/ 475	1/ 17320	1	0.0274249	1	ENSGALG00010028120	TBXA2R
1	GO:1901235	MF	(R)-carnitine transmembrane transporter activity	1/ 475	1/ 17320	1	0.0274249	1	ENSGALG00010019989	SLC6A14
1	GO:0004512	MF	inositol-3-phosphate synthase activity	1/ 475	1/ 17320	1	0.0274249	1	ENSGALG00010027156	ISYNA1
1	GO:0015098	MF	molybdate ion transmembrane transporter activity	1/ 475	1/ 17320	1	0.0274249	1	ENSGALG00010024604	MFSD5
1	GO:0004326	MF	tetrahydrofolylpolyglutamate synthase activity	1/ 475	1/ 17320	1	0.0274249	1	ENSGALG00010028091	FPGS
1	GO:0050187	MF	phosphoamidase activity	1/ 475	1/ 17320	1	0.0274249	1	ENSGALG00010021115	ALPL
1	GO:0047787	MF	delta4-3-oxosteroid 5beta-reductase activity	1/ 475	1/ 17320	1	0.0274249	1	ENSGALG00010013290	AKR1D1
1	GO:0030251	MF	guanylate cyclase inhibitor activity	1/ 475	1/ 17320	1	0.0274249	1	ENSGALG00010024150	PDZD3
1	GO:0008482	MF	sulfite oxidase activity	1/ 475	1/ 17320	1	0.0274249	1	ENSGALG00010024789	SUOX
1	GO:1990147	MF	talin binding	1/ 475	1/ 17320	1	0.0274249	1	ENSGALG00010017482	CORO2B
1	GO:0070523	MF	11-beta-hydroxysteroid dehydrogenase (NAD+) activity	1/ 475	1/ 17320	1	0.0274249	1	ENSGALG00010021624	HSD11B2
4	GO:0098754	BP	detoxification	4/ 475	42/ 17320	0.0952381	0.0275078	1	ENSGALG00010023794;ENSGALG00010023744;ENSGALG00010027175;ENSGALG00010016875	MT3;MT4;NOS3;SESN2
28	GO:0008270	MF	zinc ion binding	28/ 475	672/ 17320	0.0416667	0.0290214	1	ENSGALG00010014439;ENSGALG00010011307;ENSGALG00010002766;ENSGALG00010015967;ENSGALG00010007330;ENSGALG00010023744;ENSGALG00010007596;ENSGALG00010027526;ENSGALG00010019082;ENSGALG00010004061;ENSGALG00010003263;ENSGALG00010007554;ENSGALG00010003264;ENSGALG00010005221;ENSGALG00010018616;ENSGALG00010000742;ENSGALG00010007873;ENSGALG00010023302;ENSGALG00010028916;ENSGALG00010012187;ENSGALG00010005925;…	;;NANOS1;ZSWIM1;MMP13;MT4;;;POLR3K;MEP1B;;;;;;;;;NR5A1;;;;ADAMTS15;;;C11orf54;;RPS29
7	GO:0050900	BP	leukocyte migration	7/ 475	108/ 17320	0.0648148	0.0291514	1	ENSGALG00010029639;ENSGALG00010024583;ENSGALG00010029641;ENSGALG00010005138;ENSGALG00010014690;ENSGALG00010018311;ENSGALG00010019246	;ITGB7;;;CSF3R;NKX2-3;IL17RC
2	GO:0034587	BP	piRNA metabolic process	2/ 475	10/ 17320	0.2	0.0291934	1	ENSGALG00010016086;ENSGALG00010023192	TDRD9;TDRD1
2	GO:0071280	BP	cellular response to copper ion	2/ 475	10/ 17320	0.2	0.0291934	1	ENSGALG00010023744;ENSGALG00010023794	MT4;MT3
2	GO:0140627	BP	ubiquitin-dependent protein catabolic process via the C-end degron rule pathway	2/ 475	10/ 17320	0.2	0.0291934	1	ENSGALG00010028535;ENSGALG00010028538	TICAM1;
2	GO:0006020	BP	inositol metabolic process	2/ 475	10/ 17320	0.2	0.0291934	1	ENSGALG00010015103;ENSGALG00010027156	ITPK1;ISYNA1
2	GO:0098688	CC	parallel fiber to Purkinje cell synapse	2/ 475	10/ 17320	0.2	0.0291934	1	ENSGALG00010024173;ENSGALG00010018418	CBLN1;PLCB4
3	GO:1905476	BP	negative regulation of protein localization to membrane	3/ 475	25/ 17320	0.12	0.0301344	1	ENSGALG00010029538;ENSGALG00010020252;ENSGALG00010014767	FZD9;DMTN;LRRC15
3	GO:0008009	MF	chemokine activity	3/ 475	25/ 17320	0.12	0.0301344	1	ENSGALG00010029641;ENSGALG00010005138;ENSGALG00010029639	;;
19	GO:0051707	BP	response to other organism	19/ 475	415/ 17320	0.0457831	0.0310857	1	ENSGALG00010024702;ENSGALG00010015820;ENSGALG00010007863;ENSGALG00010013492;ENSGALG00010005070;ENSGALG00010029639;ENSGALG00010011634;ENSGALG00010023198;ENSGALG00010029641;ENSGALG00010028535;ENSGALG00010017954;ENSGALG00010021509;ENSGALG00010028370;ENSGALG00010019246;ENSGALG00010027319;ENSGALG00010028538;ENSGALG00010015838;ENSGALG00010012356;ENSGALG00010003505	C26H1orf106;;AvBD1;B3GALT5;ALB;;AVD;PTK6;;TICAM1;PTGER2;DDIT4;S100A12;IL17RC;MST1R;;IFNLR1;;
5	GO:0009060	BP	aerobic respiration	5/ 475	65/ 17320	0.0769231	0.0327066	1	ENSGALG00010023114;ENSGALG00010020743;ENSGALG00010018767;ENSGALG00010000561;ENSGALG00010022937	UQCRHL;;NDUFB6;;BLOC1S1
7	GO:0014069	CC	postsynaptic density	7/ 475	111/ 17320	0.0630631	0.0331539	1	ENSGALG00010018418;ENSGALG00010027382;ENSGALG00010010680;ENSGALG00010020428;ENSGALG00010020252;ENSGALG00010027313;ENSGALG00010025242	PLCB4;PALM;SHISA8;SEMA4C;DMTN;BSN;CLSTN2
3	GO:0120193	BP	tight junction organization	3/ 475	26/ 17320	0.115385	0.0333903	1	ENSGALG00010029608;ENSGALG00010024495;ENSGALG00010017612	CLDN9;CLDN5;CLDN11
2	GO:0031640	BP	killing of cells of another organism	2/ 475	11/ 17320	0.181818	0.0350432	1	ENSGALG00010028370;ENSGALG00010007863	S100A12;AvBD1
2	GO:0017121	BP	plasma membrane phospholipid scrambling	2/ 475	11/ 17320	0.181818	0.0350432	1	ENSGALG00010024885;ENSGALG00010012773	SLC4A1;XKR8
2	GO:0022617	BP	extracellular matrix disassembly	2/ 475	11/ 17320	0.181818	0.0350432	1	ENSGALG00010007330;ENSGALG00010022967	MMP13;ADAMTS15
2	GO:0048786	CC	presynaptic active zone	2/ 475	11/ 17320	0.181818	0.0350432	1	ENSGALG00010027313;ENSGALG00010028753	BSN;SV2A
2	GO:0030506	MF	ankyrin binding	2/ 475	11/ 17320	0.181818	0.0350432	1	ENSGALG00010024885;ENSGALG00010021604	SLC4A1;SPTB
7	GO:0099572	CC	postsynaptic specialization	7/ 475	113/ 17320	0.0619469	0.0360166	1	ENSGALG00010018418;ENSGALG00010027382;ENSGALG00010010680;ENSGALG00010020428;ENSGALG00010020252;ENSGALG00010027313;ENSGALG00010025242	PLCB4;PALM;SHISA8;SEMA4C;DMTN;BSN;CLSTN2
3	GO:0030672	CC	synaptic vesicle membrane	3/ 475	27/ 17320	0.111111	0.0368212	1	ENSGALG00010020428;ENSGALG00010028753;ENSGALG00010029336	SEMA4C;SV2A;SYNGR2
3	GO:0099501	CC	exocytic vesicle membrane	3/ 475	27/ 17320	0.111111	0.0368212	1	ENSGALG00010020428;ENSGALG00010028753;ENSGALG00010029336	SEMA4C;SV2A;SYNGR2
3	GO:0048020	MF	CCR chemokine receptor binding	3/ 475	27/ 17320	0.111111	0.0368212	1	ENSGALG00010029641;ENSGALG00010007863;ENSGALG00010029639	;AvBD1;
14	GO:0009986	CC	cell surface	14/ 475	282/ 17320	0.0496454	0.0394313	1	ENSGALG00010021440;ENSGALG00010022689;ENSGALG00010027188;ENSGALG00010024583;ENSGALG00010022515;ENSGALG00010022462;ENSGALG00010029538;ENSGALG00010019246;ENSGALG00010022967;ENSGALG00010026006;ENSGALG00010027313;ENSGALG00010025242;ENSGALG00010008154;ENSGALG00010009111	CCR10;MPL;KCNH2;ITGB7;CHRNA1;ITGA5;FZD9;IL17RC;ADAMTS15;ITGA2B;BSN;CLSTN2;KCNQ3;LRFN1
9	GO:0016891	MF	endoribonuclease activity, producing 5'-phosphomonoesters	9/ 475	154/ 17320	0.0584416	0.0398295	1	ENSGALG00010006062;ENSGALG00010007873;ENSGALG00010007596;ENSGALG00010011307;ENSGALG00010012187;ENSGALG00010003264;ENSGALG00010005221;ENSGALG00010002949;ENSGALG00010018616	;;;;;;;;
2	GO:0010043	BP	response to zinc ion	2/ 475	12/ 17320	0.166667	0.041302	1	ENSGALG00010023744;ENSGALG00010023794	MT4;MT3
2	GO:0000348	BP	mRNA branch site recognition	2/ 475	12/ 17320	0.166667	0.041302	1	ENSGALG00010007827;ENSGALG00010007814	U2;U2
2	GO:0046688	BP	response to copper ion	2/ 475	12/ 17320	0.166667	0.041302	1	ENSGALG00010023744;ENSGALG00010023794	MT4;MT3
2	GO:0043186	CC	P granule	2/ 475	12/ 17320	0.166667	0.041302	1	ENSGALG00010016086;ENSGALG00010023192	TDRD9;TDRD1
2	GO:0016327	CC	apicolateral plasma membrane	2/ 475	12/ 17320	0.166667	0.041302	1	ENSGALG00010024495;ENSGALG00010027382	CLDN5;PALM
2	GO:0045131	MF	pre-mRNA branch point binding	2/ 475	12/ 17320	0.166667	0.041302	1	ENSGALG00010007827;ENSGALG00010007814	U2;U2
9	GO:0006935	BP	chemotaxis	9/ 475	158/ 17320	0.056962	0.0424322	1	ENSGALG00010021440;ENSGALG00010007863;ENSGALG00010012873;ENSGALG00010029639;ENSGALG00010029641;ENSGALG00010005138;ENSGALG00010014690;ENSGALG00010019246;ENSGALG00010022481	CCR10;AvBD1;PTAFR;;;;CSF3R;IL17RC;CORO1B
5	GO:0007204	BP	positive regulation of cytosolic calcium ion concentration	5/ 475	70/ 17320	0.0714286	0.0429642	1	ENSGALG00010028120;ENSGALG00010017954;ENSGALG00010017946;ENSGALG00010003212;ENSGALG00010021440	TBXA2R;PTGER2;PTGDR;;CCR10
5	GO:0045333	BP	cellular respiration	5/ 475	70/ 17320	0.0714286	0.0429642	1	ENSGALG00010023114;ENSGALG00010020743;ENSGALG00010018767;ENSGALG00010000561;ENSGALG00010022937	UQCRHL;;NDUFB6;;BLOC1S1
34	GO:0046914	MF	transition metal ion binding	34/ 475	879/ 17320	0.0386803	0.0432241	1	ENSGALG00010014439;ENSGALG00010011307;ENSGALG00010002766;ENSGALG00010028370;ENSGALG00010015967;ENSGALG00010007330;ENSGALG00010023744;ENSGALG00010007596;ENSGALG00010027526;ENSGALG00010019082;ENSGALG00010027723;ENSGALG00010004061;ENSGALG00010003263;ENSGALG00010007554;ENSGALG00010003264;ENSGALG00010005221;ENSGALG00010018616;ENSGALG00010024789;ENSGALG00010000742;ENSGALG00010007873;ENSGALG00010012040;…	;;NANOS1;S100A12;ZSWIM1;MMP13;MT4;;;POLR3K;;MEP1B;;;;;;SUOX;;;B4GALT7;;NR5A1;;;;ADAMTS15;;FAM20C;PYROXD2;;C11orf54;;RPS29
9	GO:0042330	BP	taxis	9/ 475	160/ 17320	0.05625	0.0439462	1	ENSGALG00010021440;ENSGALG00010007863;ENSGALG00010012873;ENSGALG00010029639;ENSGALG00010029641;ENSGALG00010005138;ENSGALG00010014690;ENSGALG00010019246;ENSGALG00010022481	CCR10;AvBD1;PTAFR;;;;CSF3R;IL17RC;CORO1B
9	GO:0016893	MF	endonuclease activity, active with either ribo- or deoxyribonucleic acids and producing 5'-phosphomonoesters	9/ 475	160/ 17320	0.05625	0.0439462	1	ENSGALG00010006062;ENSGALG00010007873;ENSGALG00010007596;ENSGALG00010011307;ENSGALG00010012187;ENSGALG00010003264;ENSGALG00010005221;ENSGALG00010002949;ENSGALG00010018616	;;;;;;;;
4	GO:0097530	BP	granulocyte migration	4/ 475	49/ 17320	0.0816327	0.0449168	1	ENSGALG00010029641;ENSGALG00010014690;ENSGALG00010019246;ENSGALG00010029639	;CSF3R;IL17RC;
4	GO:0019646	BP	aerobic electron transport chain	4/ 475	49/ 17320	0.0816327	0.0449168	1	ENSGALG00010020743;ENSGALG00010018767;ENSGALG00010000561;ENSGALG00010023114	;NDUFB6;;UQCRHL
4	GO:0022835	MF	transmitter-gated channel activity	4/ 475	49/ 17320	0.0816327	0.0449168	1	ENSGALG00010013675;ENSGALG00010025846;ENSGALG00010003405;ENSGALG00010022515	CHRNA6;GRIK4;GABRR2;CHRNA1
4	GO:0022824	MF	transmitter-gated ion channel activity	4/ 475	49/ 17320	0.0816327	0.0449168	1	ENSGALG00010013675;ENSGALG00010025846;ENSGALG00010003405;ENSGALG00010022515	CHRNA6;GRIK4;GABRR2;CHRNA1
26	GO:0005198	MF	structural molecule activity	26/ 475	631/ 17320	0.0412044	0.0453175	1	ENSGALG00010026731;ENSGALG00010010496;ENSGALG00010008224;ENSGALG00010009168;ENSGALG00010029608;ENSGALG00010012955;ENSGALG00010003554;ENSGALG00010003618;ENSGALG00010020351;ENSGALG00010027313;ENSGALG00010028181;ENSGALG00010021604;ENSGALG00010003612;ENSGALG00010003607;ENSGALG00010003605;ENSGALG00010003645;ENSGALG00010017915;ENSGALG00010028609;ENSGALG00010012266;ENSGALG00010017612;ENSGALG00010024495;…	;MRPL17;H3-IX;;CLDN9;RPL39L;5_8S_rRNA;5_8S_rRNA;CROCC;BSN;BGLAP;SPTB;5_8S_rRNA;5_8S_rRNA;5_8S_rRNA;5_8S_rRNA;BFSP1;MRPS21;HIST1H3H;CLDN11;CLDN5;;KRT40;TUBA1C;5_8S_rRNA;RPS29
2	GO:0071379	BP	cellular response to prostaglandin stimulus	2/ 475	13/ 17320	0.153846	0.0479433	1	ENSGALG00010020693;ENSGALG00010017954	PTGFR;PTGER2
2	GO:0035584	BP	calcium-mediated signaling using intracellular calcium source	2/ 475	13/ 17320	0.153846	0.0479433	1	ENSGALG00010020693;ENSGALG00010020252	PTGFR;DMTN
2	GO:0045820	BP	negative regulation of glycolytic process	2/ 475	13/ 17320	0.153846	0.0479433	1	ENSGALG00010024885;ENSGALG00010021509	SLC4A1;DDIT4
2	GO:0120178	BP	steroid hormone biosynthetic process	2/ 475	13/ 17320	0.153846	0.0479433	1	ENSGALG00010007439;ENSGALG00010021206	HSD17B2;HSD17B1
2	GO:0005892	CC	acetylcholine-gated channel complex	2/ 475	13/ 17320	0.153846	0.0479433	1	ENSGALG00010013675;ENSGALG00010022515	CHRNA6;CHRNA1
2	GO:0042813	MF	Wnt receptor activity	2/ 475	13/ 17320	0.153846	0.0479433	1	ENSGALG00010029538;ENSGALG00010006285	FZD9;FZD8
3	GO:0070069	CC	cytochrome complex	3/ 475	30/ 17320	0.1	0.0481457	1	ENSGALG00010020743;ENSGALG00010000561;ENSGALG00010023114	;;UQCRHL
9	GO:0009615	BP	response to virus	9/ 475	165/ 17320	0.0545455	0.0483521	1	ENSGALG00010005070;ENSGALG00010028538;ENSGALG00010029639;ENSGALG00010029641;ENSGALG00010028535;ENSGALG00010021509;ENSGALG00010015838;ENSGALG00010027319;ENSGALG00010012356	ALB;;;;TICAM1;DDIT4;IFNLR1;MST1R;

## Sheet: 8.28%PAR
Number	GO ID	Term Type	Description	Ratio_in_study	Ratio_in_pop	Rich factor	Pvalue	Padjust	Gene_ids	Gene_names
8	GO:0075713	BP	establishment of integrated proviral latency	8/ 423	28/ 17320	0.285714	2.39852e-07	0.00155448	ENSGALG00010008364;ENSGALG00010000525;ENSGALG00010006635;ENSGALG00010011307;ENSGALG00010028926;ENSGALG00010012187;ENSGALG00010000739;ENSGALG00010000772	;;;;;;;
8	GO:0019043	BP	establishment of viral latency	8/ 423	28/ 17320	0.285714	2.39852e-07	0.00155448	ENSGALG00010008364;ENSGALG00010000525;ENSGALG00010006635;ENSGALG00010011307;ENSGALG00010028926;ENSGALG00010012187;ENSGALG00010000739;ENSGALG00010000772	;;;;;;;
8	GO:0044826	BP	viral genome integration into host DNA	8/ 423	28/ 17320	0.285714	2.39852e-07	0.00155448	ENSGALG00010008364;ENSGALG00010000525;ENSGALG00010006635;ENSGALG00010011307;ENSGALG00010028926;ENSGALG00010012187;ENSGALG00010000739;ENSGALG00010000772	;;;;;;;
10	GO:0003887	MF	DNA-directed DNA polymerase activity	10/ 423	55/ 17320	0.181818	7.43694e-07	0.00359903	ENSGALG00010008364;ENSGALG00010000525;ENSGALG00010006635;ENSGALG00010011307;ENSGALG00010028926;ENSGALG00010012187;ENSGALG00010000739;ENSGALG00010023766;ENSGALG00010000772;ENSGALG00010018612	;;;;;;;;;
12	GO:0046718	BP	viral entry into host cell	12/ 423	71/ 17320	0.169014	1.11064e-06	0.00359903	ENSGALG00010008364;ENSGALG00010000525;ENSGALG00010006635;ENSGALG00010028490;ENSGALG00010011307;ENSGALG00010028926;ENSGALG00010013544;ENSGALG00010012187;ENSGALG00010000739;ENSGALG00010023766;ENSGALG00010000772;ENSGALG00010000107	;;;NECTIN4;;;;;;;;
12	GO:0044409	BP	entry into host	12/ 423	71/ 17320	0.169014	1.11064e-06	0.00359903	ENSGALG00010008364;ENSGALG00010000525;ENSGALG00010006635;ENSGALG00010028490;ENSGALG00010011307;ENSGALG00010028926;ENSGALG00010013544;ENSGALG00010012187;ENSGALG00010000739;ENSGALG00010023766;ENSGALG00010000772;ENSGALG00010000107	;;;NECTIN4;;;;;;;;
12	GO:0044000	BP	movement in host	12/ 423	88/ 17320	0.136364	1.48011e-06	0.00411112	ENSGALG00010008364;ENSGALG00010000525;ENSGALG00010006635;ENSGALG00010028490;ENSGALG00010011307;ENSGALG00010028926;ENSGALG00010013544;ENSGALG00010012187;ENSGALG00010000739;ENSGALG00010023766;ENSGALG00010000772;ENSGALG00010000107	;;;NECTIN4;;;;;;;;
14	GO:0004523	MF	RNA-DNA hybrid ribonuclease activity	14/ 423	136/ 17320	0.102941	6.13494e-06	0.011223	ENSGALG00010008364;ENSGALG00010000525;ENSGALG00010006635;ENSGALG00010011307;ENSGALG00010028926;ENSGALG00010013544;ENSGALG00010012187;ENSGALG00010000739;ENSGALG00010023766;ENSGALG00010000772;ENSGALG00010000220;ENSGALG00010018612;ENSGALG00010028063;ENSGALG00010000107	;;;;;;;;;;;;;
13	GO:0015074	BP	DNA integration	13/ 423	119/ 17320	0.109244	6.84017e-06	0.011223	ENSGALG00010008364;ENSGALG00010000525;ENSGALG00010006635;ENSGALG00010011307;ENSGALG00010028926;ENSGALG00010013544;ENSGALG00010012187;ENSGALG00010000739;ENSGALG00010023766;ENSGALG00010000772;ENSGALG00010000220;ENSGALG00010018612;ENSGALG00010000107	;;;;;;;;;;;;
12	GO:0051701	BP	biological process involved in interaction with host	12/ 423	102/ 17320	0.117647	7.15732e-06	0.011223	ENSGALG00010008364;ENSGALG00010000525;ENSGALG00010006635;ENSGALG00010028490;ENSGALG00010011307;ENSGALG00010028926;ENSGALG00010013544;ENSGALG00010012187;ENSGALG00010000739;ENSGALG00010023766;ENSGALG00010000772;ENSGALG00010000107	;;;NECTIN4;;;;;;;;
13	GO:0004190	MF	aspartic-type endopeptidase activity	13/ 423	120/ 17320	0.108333	7.50392e-06	0.011223	ENSGALG00010008364;ENSGALG00010000525;ENSGALG00010006635;ENSGALG00010011307;ENSGALG00010028926;ENSGALG00010013544;ENSGALG00010023302;ENSGALG00010012187;ENSGALG00010000739;ENSGALG00010023766;ENSGALG00010000772;ENSGALG00010018612;ENSGALG00010000107	;;;;;;;;;;;;
13	GO:0070001	MF	aspartic-type peptidase activity	13/ 423	121/ 17320	0.107438	8.22384e-06	0.0114095	ENSGALG00010008364;ENSGALG00010000525;ENSGALG00010006635;ENSGALG00010011307;ENSGALG00010028926;ENSGALG00010013544;ENSGALG00010023302;ENSGALG00010012187;ENSGALG00010000739;ENSGALG00010023766;ENSGALG00010000772;ENSGALG00010018612;ENSGALG00010000107	;;;;;;;;;;;;
32	GO:0044419	BP	biological process involved in interspecies interaction between organisms	32/ 423	560/ 17320	0.0571429	8.80228e-06	0.0114095	ENSGALG00010000525;ENSGALG00010007863;ENSGALG00010013492;ENSGALG00010005070;ENSGALG00010007860;ENSGALG00010013544;ENSGALG00010029641;ENSGALG00010000739;ENSGALG00010028370;ENSGALG00010005627;ENSGALG00010027641;ENSGALG00010029962;ENSGALG00010001422;ENSGALG00010011307;ENSGALG00010019246;ENSGALG00010029639;ENSGALG00010000772;ENSGALG00010026893;ENSGALG00010008364;ENSGALG00010012187;ENSGALG00010017954;…	;AvBD1;B3GALT5;ALB;DEFB4A;;;;S100A12;;HYAL3;;AP1S1;;IL17RC;;;FKBP5;;;PTGER2;STAB2;AvBD13;;;;NECTIN4;;DDIT4;CATH1;MX1;
15	GO:0004521	MF	endoribonuclease activity	15/ 423	170/ 17320	0.0882353	1.88572e-05	0.0192968	ENSGALG00010008364;ENSGALG00010000525;ENSGALG00010006635;ENSGALG00010011307;ENSGALG00010028926;ENSGALG00010013544;ENSGALG00010012187;ENSGALG00010000739;ENSGALG00010023766;ENSGALG00010000772;ENSGALG00010000220;ENSGALG00010018612;ENSGALG00010028063;ENSGALG00010023240;ENSGALG00010000107	;;;;;;;;;;;;;PIWIL1;
14	GO:0016891	MF	endoribonuclease activity, producing 5'-phosphomonoesters	14/ 423	154/ 17320	0.0909091	2.5526e-05	0.0236334	ENSGALG00010008364;ENSGALG00010000525;ENSGALG00010006635;ENSGALG00010011307;ENSGALG00010028926;ENSGALG00010013544;ENSGALG00010012187;ENSGALG00010000739;ENSGALG00010023766;ENSGALG00010000772;ENSGALG00010000220;ENSGALG00010018612;ENSGALG00010028063;ENSGALG00010000107	;;;;;;;;;;;;;
13	GO:0016032	BP	viral process	13/ 423	137/ 17320	0.0948905	3.14887e-05	0.0267707	ENSGALG00010008364;ENSGALG00010027526;ENSGALG00010006635;ENSGALG00010011307;ENSGALG00010028926;ENSGALG00010012168;ENSGALG00010023302;ENSGALG00010000525;ENSGALG00010012187;ENSGALG00010000772;ENSGALG00010000739;ENSGALG00010008367;ENSGALG00010000107	;;;;;;;;;;;;
7	GO:0006278	BP	RNA-templated DNA biosynthetic process	7/ 423	39/ 17320	0.179487	3.85909e-05	0.029328	ENSGALG00010008364;ENSGALG00010000525;ENSGALG00010006635;ENSGALG00010028926;ENSGALG00010013544;ENSGALG00010012187;ENSGALG00010000107	;;;;;;
14	GO:0016893	MF	endonuclease activity, active with either ribo- or deoxyribonucleic acids and producing 5'-phosphomonoesters	14/ 423	160/ 17320	0.0875	3.90883e-05	0.029328	ENSGALG00010008364;ENSGALG00010000525;ENSGALG00010006635;ENSGALG00010011307;ENSGALG00010028926;ENSGALG00010013544;ENSGALG00010012187;ENSGALG00010000739;ENSGALG00010023766;ENSGALG00010000772;ENSGALG00010000220;ENSGALG00010018612;ENSGALG00010028063;ENSGALG00010000107	;;;;;;;;;;;;;
6	GO:0048020	MF	CCR chemokine receptor binding	6/ 423	27/ 17320	0.222222	3.92187e-05	0.029328	ENSGALG00010029962;ENSGALG00010007863;ENSGALG00010029639;ENSGALG00010029641;ENSGALG00010007860;ENSGALG00010011392	;AvBD1;;;DEFB4A;AvBD13
3	GO:0031729	MF	CCR4 chemokine receptor binding	3/ 423	5/ 17320	0.6	0.000139454	0.0797471	ENSGALG00010029962;ENSGALG00010029641;ENSGALG00010029639	;;
3	GO:0031726	MF	CCR1 chemokine receptor binding	3/ 423	5/ 17320	0.6	0.000139454	0.0797471	ENSGALG00010029962;ENSGALG00010029641;ENSGALG00010029639	;;
7	GO:0005758	CC	mitochondrial intermembrane space	7/ 423	48/ 17320	0.145833	0.000152914	0.0849459	ENSGALG00010024789;ENSGALG00010021115;ENSGALG00010022176;ENSGALG00010025800;ENSGALG00010013859;ENSGALG00010001635;ENSGALG00010022937	SUOX;ALPL;;ARL2BP;MYOC;TIMM10B;BLOC1S1
15	GO:0004540	MF	ribonuclease activity	15/ 423	206/ 17320	0.0728155	0.00016995	0.0917873	ENSGALG00010008364;ENSGALG00010000525;ENSGALG00010006635;ENSGALG00010011307;ENSGALG00010028926;ENSGALG00010013544;ENSGALG00010012187;ENSGALG00010000739;ENSGALG00010023766;ENSGALG00010000772;ENSGALG00010000220;ENSGALG00010018612;ENSGALG00010028063;ENSGALG00010023240;ENSGALG00010000107	;;;;;;;;;;;;;PIWIL1;
3	GO:0031730	MF	CCR5 chemokine receptor binding	3/ 423	6/ 17320	0.5	0.000273847	0.140116	ENSGALG00010029962;ENSGALG00010029641;ENSGALG00010029639	;;
3	GO:0004955	MF	prostaglandin receptor activity	3/ 423	6/ 17320	0.5	0.000273847	0.140116	ENSGALG00010020693;ENSGALG00010017954;ENSGALG00010017946	PTGFR;PTGER2;PTGDR
15	GO:0004519	MF	endonuclease activity	15/ 423	217/ 17320	0.0691244	0.000298893	0.14901	ENSGALG00010008364;ENSGALG00010000525;ENSGALG00010006635;ENSGALG00010011307;ENSGALG00010028926;ENSGALG00010013544;ENSGALG00010012187;ENSGALG00010000739;ENSGALG00010023766;ENSGALG00010000772;ENSGALG00010000220;ENSGALG00010018612;ENSGALG00010028063;ENSGALG00010023240;ENSGALG00010000107	;;;;;;;;;;;;;PIWIL1;
7	GO:0031970	CC	organelle envelope lumen	7/ 423	55/ 17320	0.127273	0.000363967	0.176915	ENSGALG00010024789;ENSGALG00010021115;ENSGALG00010022176;ENSGALG00010025800;ENSGALG00010013859;ENSGALG00010001635;ENSGALG00010022937	SUOX;ALPL;;ARL2BP;MYOC;TIMM10B;BLOC1S1
8	GO:0071897	BP	DNA biosynthetic process	8/ 423	73/ 17320	0.109589	0.000397515	0.184021	ENSGALG00010008364;ENSGALG00010000525;ENSGALG00010006635;ENSGALG00010028926;ENSGALG00010013544;ENSGALG00010012187;ENSGALG00010023766;ENSGALG00010000107	;;;;;;;
6	GO:0042379	MF	chemokine receptor binding	6/ 423	41/ 17320	0.146341	0.000446354	0.192855	ENSGALG00010029962;ENSGALG00010007863;ENSGALG00010029639;ENSGALG00010029641;ENSGALG00010007860;ENSGALG00010011392	;AvBD1;;;DEFB4A;AvBD13
3	GO:0004954	MF	prostanoid receptor activity	3/ 423	7/ 17320	0.428571	0.000470545	0.198887	ENSGALG00010020693;ENSGALG00010017954;ENSGALG00010017946	PTGFR;PTGER2;PTGDR
12	GO:0044403	BP	biological process involved in symbiotic interaction	12/ 423	161/ 17320	0.0745342	0.000606337	0.240592	ENSGALG00010008364;ENSGALG00010000525;ENSGALG00010006635;ENSGALG00010028490;ENSGALG00010011307;ENSGALG00010028926;ENSGALG00010013544;ENSGALG00010012187;ENSGALG00010000739;ENSGALG00010023766;ENSGALG00010000772;ENSGALG00010000107	;;;NECTIN4;;;;;;;;
6	GO:0030527	MF	structural constituent of chromatin	6/ 423	44/ 17320	0.136364	0.000658872	0.256209	ENSGALG00010024361;ENSGALG00010013579;ENSGALG00010008224;ENSGALG00010012266;ENSGALG00010012324;ENSGALG00010012350	H2AFX;HIST1H2A4L1;H3-IX;HIST1H3H;;HIST1H2A4L1
13	GO:0006310	BP	DNA recombination	13/ 423	194/ 17320	0.0670103	0.000990867	0.370489	ENSGALG00010008364;ENSGALG00010000525;ENSGALG00010006635;ENSGALG00010011307;ENSGALG00010028926;ENSGALG00010013544;ENSGALG00010012187;ENSGALG00010000739;ENSGALG00010023766;ENSGALG00010024361;ENSGALG00010000772;ENSGALG00010018612;ENSGALG00010000107	;;;;;;;;;H2AFX;;;
16	GO:0004518	MF	nuclease activity	16/ 423	274/ 17320	0.0583942	0.00119887	0.416244	ENSGALG00010008364;ENSGALG00010000525;ENSGALG00010006635;ENSGALG00010011307;ENSGALG00010028926;ENSGALG00010013544;ENSGALG00010008342;ENSGALG00010012187;ENSGALG00010000739;ENSGALG00010023766;ENSGALG00010000772;ENSGALG00010000220;ENSGALG00010018612;ENSGALG00010028063;ENSGALG00010023240;ENSGALG00010000107	;;;;;;PLD3;;;;;;;;PIWIL1;
10	GO:0007156	BP	homophilic cell adhesion via plasma membrane adhesion molecules	10/ 423	130/ 17320	0.0769231	0.00133707	0.433277	ENSGALG00010002987;ENSGALG00010013589;ENSGALG00010011398;ENSGALG00010011056;ENSGALG00010001704;ENSGALG00010018612;ENSGALG00010011382;ENSGALG00010014522;ENSGALG00010011181;ENSGALG00010024808	PCDH8;DSCAM;;;;;;FAT2;;CELSR2
21	GO:0004175	MF	endopeptidase activity	21/ 423	404/ 17320	0.0519802	0.0014629	0.458762	ENSGALG00010008364;ENSGALG00010000525;ENSGALG00010006635;ENSGALG00010011307;ENSGALG00010028926;ENSGALG00010013544;ENSGALG00010023302;ENSGALG00010021664;ENSGALG00010004061;ENSGALG00010023766;ENSGALG00010018145;ENSGALG00010018046;ENSGALG00010022967;ENSGALG00010000107;ENSGALG00010003252;ENSGALG00010000772;ENSGALG00010018612;ENSGALG00010000739;ENSGALG00010028059;ENSGALG00010028901;ENSGALG00010012187	;;;;;;;TYSND1;MEP1B;;;CAPN15;ADAMTS15;;PHEX;;;;;PAPPA;
3	GO:0004953	MF	icosanoid receptor activity	3/ 423	10/ 17320	0.3	0.00152736	0.471373	ENSGALG00010020693;ENSGALG00010017954;ENSGALG00010017946	PTGFR;PTGER2;PTGDR
5	GO:0071347	BP	cellular response to interleukin-1	5/ 423	36/ 17320	0.138889	0.00171383	0.520657	ENSGALG00010029962;ENSGALG00010024675;ENSGALG00010029641;ENSGALG00010027641;ENSGALG00010029639	;NR1D1;;HYAL3;
3	GO:0032780	BP	negative regulation of ATP-dependent activity	3/ 423	12/ 17320	0.25	0.00270012	0.719157	ENSGALG00010016568;ENSGALG00010015134;ENSGALG00010016500	PAM16;PLN;
5	GO:0071621	BP	granulocyte chemotaxis	5/ 423	40/ 17320	0.125	0.00276207	0.725715	ENSGALG00010029962;ENSGALG00010029641;ENSGALG00010025943;ENSGALG00010019246;ENSGALG00010029639	;;CATH1;IL17RC;
11	GO:0098742	BP	cell-cell adhesion via plasma-membrane adhesion molecules	11/ 423	168/ 17320	0.0654762	0.00284233	0.734864	ENSGALG00010002987;ENSGALG00010022462;ENSGALG00010013589;ENSGALG00010011398;ENSGALG00010011056;ENSGALG00010001704;ENSGALG00010018612;ENSGALG00010011382;ENSGALG00010014522;ENSGALG00010011181;ENSGALG00010024808	PCDH8;ITGA5;DSCAM;;;;;;FAT2;;CELSR2
33	GO:0005576	CC	extracellular region	33/ 423	790/ 17320	0.0417722	0.00287248	0.734864	ENSGALG00010020693;ENSGALG00010001967;ENSGALG00010007863;ENSGALG00010003736;ENSGALG00010005070;ENSGALG00010007860;ENSGALG00010013207;ENSGALG00010029641;ENSGALG00010003659;ENSGALG00010018145;ENSGALG00010005264;ENSGALG00010013303;ENSGALG00010029639;ENSGALG00010003556;ENSGALG00010029962;ENSGALG00010023527;ENSGALG00010003477;ENSGALG00010028874;ENSGALG00010029313;ENSGALG00010005399;ENSGALG00010017519;…	PTGFR;LAMA1;AvBD1;;ALB;DEFB4A;C1QTNF3;;;;ITIH2;TFPI;;;;;;CRPL1;CCDC40;NDNF;NTN3;SMOC1;IL-17D;ART1L3;ADAMTS15;AvBD13;;DNAAF4;PAPPA;CATH1;ZPBP1;SEMA3F;
3	GO:0050832	BP	defense response to fungus	3/ 423	13/ 17320	0.230769	0.003447	0.817401	ENSGALG00010028370;ENSGALG00010019246;ENSGALG00010007863	S100A12;IL17RC;AvBD1
3	GO:0031731	MF	CCR6 chemokine receptor binding	3/ 423	13/ 17320	0.230769	0.003447	0.817401	ENSGALG00010011392;ENSGALG00010007863;ENSGALG00010007860	AvBD13;AvBD1;DEFB4A
2	GO:0032422	MF	purine-rich negative regulatory element binding	2/ 423	4/ 17320	0.5	0.00345586	0.817401	ENSGALG00010020743;ENSGALG00010012412	;PURA
26	GO:0008233	MF	peptidase activity	26/ 423	592/ 17320	0.0439189	0.00397996	0.91038	ENSGALG00010000525;ENSGALG00010011307;ENSGALG00010013544;ENSGALG00010000739;ENSGALG00010023766;ENSGALG00010018145;ENSGALG00010027295;ENSGALG00010019231;ENSGALG00010020607;ENSGALG00010029928;ENSGALG00010021664;ENSGALG00010004061;ENSGALG00010000772;ENSGALG00010018612;ENSGALG00010004386;ENSGALG00010023302;ENSGALG00010012187;ENSGALG00010022967;ENSGALG00010028059;ENSGALG00010008364;ENSGALG00010006635;…	;;;;;;;SLC6A8;SLC6A8;USP43;TYSND1;MEP1B;;;CFAP44;;;ADAMTS15;;;;;PAPPA;CAPN15;PHEX;
8	GO:0060326	BP	cell chemotaxis	8/ 423	105/ 17320	0.0761905	0.00420098	0.941186	ENSGALG00010029962;ENSGALG00010007863;ENSGALG00010029639;ENSGALG00010029641;ENSGALG00010007860;ENSGALG00010019246;ENSGALG00010025943;ENSGALG00010022481	;AvBD1;;;DEFB4A;IL17RC;CATH1;CORO1B
3	GO:1900017	BP	positive regulation of cytokine production involved in inflammatory response	3/ 423	14/ 17320	0.214286	0.00430826	0.941186	ENSGALG00010019246;ENSGALG00010025943;ENSGALG00010005530	IL17RC;CATH1;IL-17D
23	GO:0009607	BP	response to biotic stimulus	23/ 423	507/ 17320	0.0453649	0.00481071	1	ENSGALG00010027641;ENSGALG00010013492;ENSGALG00010005070;ENSGALG00010007860;ENSGALG00010029641;ENSGALG00010028370;ENSGALG00010005627;ENSGALG00010007863;ENSGALG00010029962;ENSGALG00010001422;ENSGALG00010019246;ENSGALG00010020693;ENSGALG00010026893;ENSGALG00010029639;ENSGALG00010017954;ENSGALG00010010356;ENSGALG00010011392;ENSGALG00010015820;ENSGALG00010014878;ENSGALG00010021509;ENSGALG00010025943;…	HYAL3;B3GALT5;ALB;DEFB4A;;S100A12;;AvBD1;;AP1S1;IL17RC;PTGFR;FKBP5;;PTGER2;STAB2;AvBD13;;TMCO1;DDIT4;CATH1;NR1D1;MX1
9	GO:0016853	MF	isomerase activity	9/ 423	131/ 17320	0.0687023	0.00488736	1	ENSGALG00010026893;ENSGALG00010016021;ENSGALG00010011422;ENSGALG00010024807;ENSGALG00010022583;ENSGALG00010021646;ENSGALG00010009232;ENSGALG00010015103;ENSGALG00010027156	FKBP5;;KATNAL2;PPIL3;FKBP11;RPUSD3;ECH1;ITPK1;ISYNA1
6	GO:0071356	BP	cellular response to tumor necrosis factor	6/ 423	65/ 17320	0.0923077	0.00502106	1	ENSGALG00010029962;ENSGALG00010027641;ENSGALG00010029639;ENSGALG00010029641;ENSGALG00010023546;ENSGALG00010024675	;HYAL3;;;SLC11A2;NR1D1
4	GO:0046677	BP	response to antibiotic	4/ 423	29/ 17320	0.137931	0.00513635	1	ENSGALG00010012854;ENSGALG00010021115;ENSGALG00010003051;ENSGALG00010027641	LECT2;ALPL;ART1L3;HYAL3
20	GO:0051707	BP	response to other organism	20/ 423	415/ 17320	0.0481928	0.00525064	1	ENSGALG00010029962;ENSGALG00010015820;ENSGALG00010001422;ENSGALG00010007863;ENSGALG00010013492;ENSGALG00010005070;ENSGALG00010007860;ENSGALG00010029641;ENSGALG00010029639;ENSGALG00010017954;ENSGALG00010021509;ENSGALG00010028370;ENSGALG00010005627;ENSGALG00010019246;ENSGALG00010010356;ENSGALG00010027641;ENSGALG00010011392;ENSGALG00010026893;ENSGALG00010013809;ENSGALG00010025943	;;AP1S1;AvBD1;B3GALT5;ALB;DEFB4A;;;PTGER2;DDIT4;S100A12;;IL17RC;STAB2;HYAL3;AvBD13;FKBP5;MX1;CATH1
2	GO:0007341	BP	penetration of zona pellucida	2/ 423	5/ 17320	0.4	0.00566679	1	ENSGALG00010027641;ENSGALG00010015180	HYAL3;PITHD1
2	GO:0042030	MF	ATPase inhibitor activity	2/ 423	5/ 17320	0.4	0.00566679	1	ENSGALG00010015134;ENSGALG00010016500	PLN;
4	GO:1900015	BP	regulation of cytokine production involved in inflammatory response	4/ 423	30/ 17320	0.133333	0.00581418	1	ENSGALG00010019246;ENSGALG00010025943;ENSGALG00010008342;ENSGALG00010005530	IL17RC;CATH1;PLD3;IL-17D
6	GO:0000786	CC	nucleosome	6/ 423	67/ 17320	0.0895522	0.00582506	1	ENSGALG00010024361;ENSGALG00010013579;ENSGALG00010008224;ENSGALG00010012266;ENSGALG00010012324;ENSGALG00010012350	H2AFX;HIST1H2A4L1;H3-IX;HIST1H3H;;HIST1H2A4L1
5	GO:0070555	BP	response to interleukin-1	5/ 423	48/ 17320	0.104167	0.00613181	1	ENSGALG00010029962;ENSGALG00010024675;ENSGALG00010029641;ENSGALG00010027641;ENSGALG00010029639	;NR1D1;;HYAL3;
3	GO:0044706	BP	multi-multicellular organism process	3/ 423	16/ 17320	0.1875	0.00639247	1	ENSGALG00010021624;ENSGALG00010027641;ENSGALG00010015180	HSD11B2;HYAL3;PITHD1
22	GO:0043207	BP	response to external biotic stimulus	22/ 423	488/ 17320	0.045082	0.00649141	1	ENSGALG00010007863;ENSGALG00010013492;ENSGALG00010005070;ENSGALG00010007860;ENSGALG00010029641;ENSGALG00010028370;ENSGALG00010005627;ENSGALG00010027641;ENSGALG00010029962;ENSGALG00010001422;ENSGALG00010019246;ENSGALG00010020693;ENSGALG00010026893;ENSGALG00010029639;ENSGALG00010017954;ENSGALG00010010356;ENSGALG00010011392;ENSGALG00010015820;ENSGALG00010021509;ENSGALG00010025943;ENSGALG00010024675;…	AvBD1;B3GALT5;ALB;DEFB4A;;S100A12;;HYAL3;;AP1S1;IL17RC;PTGFR;FKBP5;;PTGER2;STAB2;AvBD13;;DDIT4;CATH1;NR1D1;MX1
5	GO:0097530	BP	granulocyte migration	5/ 423	49/ 17320	0.102041	0.00669474	1	ENSGALG00010029962;ENSGALG00010029641;ENSGALG00010025943;ENSGALG00010019246;ENSGALG00010029639	;;CATH1;IL17RC;
3	GO:0009620	BP	response to fungus	3/ 423	17/ 17320	0.176471	0.00762333	1	ENSGALG00010028370;ENSGALG00010019246;ENSGALG00010007863	S100A12;IL17RC;AvBD1
2	GO:0035809	BP	regulation of urine volume	2/ 423	6/ 17320	0.333333	0.00836326	1	ENSGALG00010024885;ENSGALG00010024922	SLC4A1;DRD2
2	GO:0005883	CC	neurofilament	2/ 423	6/ 17320	0.333333	0.00836326	1	ENSGALG00010000191;ENSGALG00010017612	NEFH;CLDN11
2	GO:0044194	CC	cytolytic granule	2/ 423	6/ 17320	0.333333	0.00836326	1	ENSGALG00010003051;ENSGALG00010012854	ART1L3;LECT2
2	GO:0016813	MF	hydrolase activity, acting on carbon-nitrogen (but not peptide) bonds, in linear amidines	2/ 423	6/ 17320	0.333333	0.00836326	1	ENSGALG00010024494;ENSGALG00010019912	DDAH1;ARG2
4	GO:0072676	BP	lymphocyte migration	4/ 423	34/ 17320	0.117647	0.0091153	1	ENSGALG00010029962;ENSGALG00010024583;ENSGALG00010029641;ENSGALG00010029639	;ITGB7;;
6	GO:0003341	BP	cilium movement	6/ 423	74/ 17320	0.0810811	0.00938388	1	ENSGALG00010005065;ENSGALG00010004386;ENSGALG00010021678;ENSGALG00010029300;ENSGALG00010029313;ENSGALG00010024808	ENKUR;CFAP44;DNAAF4;TEKT1;CCDC40;CELSR2
6	GO:0030203	BP	glycosaminoglycan metabolic process	6/ 423	75/ 17320	0.08	0.00999582	1	ENSGALG00010015820;ENSGALG00010005264;ENSGALG00010027641;ENSGALG00010012040;ENSGALG00010010356;ENSGALG00010005399	;ITIH2;HYAL3;B4GALT7;STAB2;NDNF
3	GO:0006027	BP	glycosaminoglycan catabolic process	3/ 423	19/ 17320	0.157895	0.0104785	1	ENSGALG00010015820;ENSGALG00010010356;ENSGALG00010027641	;STAB2;HYAL3
3	GO:0015929	MF	hexosaminidase activity	3/ 423	19/ 17320	0.157895	0.0104785	1	ENSGALG00010017346;ENSGALG00010027641;ENSGALG00010018069	GM2A;HYAL3;HEXDCL
4	GO:0030593	BP	neutrophil chemotaxis	4/ 423	36/ 17320	0.111111	0.0111451	1	ENSGALG00010029962;ENSGALG00010029641;ENSGALG00010025943;ENSGALG00010029639	;;CATH1;
2	GO:0099625	BP	ventricular cardiac muscle cell membrane repolarization	2/ 423	7/ 17320	0.285714	0.0115203	1	ENSGALG00010027188;ENSGALG00010001822	KCNH2;KCNE3
2	GO:0098915	BP	membrane repolarization during ventricular cardiac muscle cell action potential	2/ 423	7/ 17320	0.285714	0.0115203	1	ENSGALG00010027188;ENSGALG00010001822	KCNH2;KCNE3
2	GO:0005527	MF	macrolide binding	2/ 423	7/ 17320	0.285714	0.0115203	1	ENSGALG00010026893;ENSGALG00010005070	FKBP5;ALB
6	GO:0034612	BP	response to tumor necrosis factor	6/ 423	78/ 17320	0.0769231	0.0120013	1	ENSGALG00010029962;ENSGALG00010027641;ENSGALG00010029639;ENSGALG00010029641;ENSGALG00010023546;ENSGALG00010024675	;HYAL3;;;SLC11A2;NR1D1
3	GO:0070328	BP	triglyceride homeostasis	3/ 423	20/ 17320	0.15	0.0121078	1	ENSGALG00010021935;ENSGALG00010013207;ENSGALG00010016875	CETP;C1QTNF3;SESN2
3	GO:0055090	BP	acylglycerol homeostasis	3/ 423	20/ 17320	0.15	0.0121078	1	ENSGALG00010021935;ENSGALG00010013207;ENSGALG00010016875	CETP;C1QTNF3;SESN2
3	GO:0002548	BP	monocyte chemotaxis	3/ 423	20/ 17320	0.15	0.0121078	1	ENSGALG00010029962;ENSGALG00010029641;ENSGALG00010029639	;;
3	GO:0048247	BP	lymphocyte chemotaxis	3/ 423	20/ 17320	0.15	0.0121078	1	ENSGALG00010029962;ENSGALG00010029641;ENSGALG00010029639	;;
4	GO:0003755	MF	peptidyl-prolyl cis-trans isomerase activity	4/ 423	38/ 17320	0.105263	0.0134451	1	ENSGALG00010016021;ENSGALG00010022583;ENSGALG00010026893;ENSGALG00010024807	;FKBP11;FKBP5;PPIL3
3	GO:0006984	BP	ER-nucleus signaling pathway	3/ 423	21/ 17320	0.142857	0.0138742	1	ENSGALG00010020008;ENSGALG00010024834;ENSGALG00010014878	EIF2S1;INSIG1;TMCO1
3	GO:0006026	BP	aminoglycan catabolic process	3/ 423	21/ 17320	0.142857	0.0138742	1	ENSGALG00010015820;ENSGALG00010010356;ENSGALG00010027641	;STAB2;HYAL3
3	GO:0030212	BP	hyaluronan metabolic process	3/ 423	21/ 17320	0.142857	0.0138742	1	ENSGALG00010005264;ENSGALG00010027641;ENSGALG00010010356	ITIH2;HYAL3;STAB2
5	GO:0002027	BP	regulation of heart rate	5/ 423	59/ 17320	0.0847458	0.0144302	1	ENSGALG00010015134;ENSGALG00010024922;ENSGALG00010027188;ENSGALG00010015800;ENSGALG00010001822	PLN;DRD2;KCNH2;BVES;KCNE3
6	GO:0006022	BP	aminoglycan metabolic process	6/ 423	82/ 17320	0.0731707	0.0150945	1	ENSGALG00010015820;ENSGALG00010005264;ENSGALG00010027641;ENSGALG00010012040;ENSGALG00010010356;ENSGALG00010005399	;ITIH2;HYAL3;B4GALT7;STAB2;NDNF
2	GO:0086013	BP	membrane repolarization during cardiac muscle cell action potential	2/ 423	8/ 17320	0.25	0.015114	1	ENSGALG00010027188;ENSGALG00010001822	KCNH2;KCNE3
2	GO:0086011	BP	membrane repolarization during action potential	2/ 423	8/ 17320	0.25	0.015114	1	ENSGALG00010027188;ENSGALG00010001822	KCNH2;KCNE3
2	GO:0099622	BP	cardiac muscle cell membrane repolarization	2/ 423	8/ 17320	0.25	0.015114	1	ENSGALG00010027188;ENSGALG00010001822	KCNH2;KCNE3
2	GO:0043555	BP	regulation of translation in response to stress	2/ 423	8/ 17320	0.25	0.015114	1	ENSGALG00010020008;ENSGALG00010016875	EIF2S1;SESN2
2	GO:0033391	CC	chromatoid body	2/ 423	8/ 17320	0.25	0.015114	1	ENSGALG00010023192;ENSGALG00010023240	TDRD1;PIWIL1
9	GO:0006935	BP	chemotaxis	9/ 423	158/ 17320	0.056962	0.0156945	1	ENSGALG00010029962;ENSGALG00010007863;ENSGALG00010012873;ENSGALG00010007860;ENSGALG00010029641;ENSGALG00010029639;ENSGALG00010019246;ENSGALG00010025943;ENSGALG00010022481	;AvBD1;PTAFR;DEFB4A;;;IL17RC;CATH1;CORO1B
9	GO:0042330	BP	taxis	9/ 423	160/ 17320	0.05625	0.0169038	1	ENSGALG00010029962;ENSGALG00010007863;ENSGALG00010012873;ENSGALG00010007860;ENSGALG00010029641;ENSGALG00010029639;ENSGALG00010019246;ENSGALG00010025943;ENSGALG00010022481	;AvBD1;PTAFR;DEFB4A;;;IL17RC;CATH1;CORO1B
4	GO:0016859	MF	cis-trans isomerase activity	4/ 423	41/ 17320	0.097561	0.0174255	1	ENSGALG00010016021;ENSGALG00010022583;ENSGALG00010026893;ENSGALG00010024807	;FKBP11;FKBP5;PPIL3
5	GO:0051651	BP	maintenance of location in cell	5/ 423	62/ 17320	0.0806452	0.0175849	1	ENSGALG00010017346;ENSGALG00010022176;ENSGALG00010024834;ENSGALG00010025800;ENSGALG00010005070	GM2A;;INSIG1;ARL2BP;ALB
3	GO:0000413	BP	protein peptidyl-prolyl isomerization	3/ 423	23/ 17320	0.130435	0.0178237	1	ENSGALG00010024807;ENSGALG00010022583;ENSGALG00010026893	PPIL3;FKBP11;FKBP5
5	GO:0030595	BP	leukocyte chemotaxis	5/ 423	63/ 17320	0.0793651	0.01873	1	ENSGALG00010029962;ENSGALG00010029641;ENSGALG00010025943;ENSGALG00010019246;ENSGALG00010029639	;;CATH1;IL17RC;
2	GO:0051937	BP	catecholamine transport	2/ 423	9/ 17320	0.222222	0.0191213	1	ENSGALG00010021078;ENSGALG00010024922	;DRD2
2	GO:0043116	BP	negative regulation of vascular permeability	2/ 423	9/ 17320	0.222222	0.0191213	1	ENSGALG00010024495;ENSGALG00010024494	CLDN5;DDAH1
2	GO:0004563	MF	beta-N-acetylhexosaminidase activity	2/ 423	9/ 17320	0.222222	0.0191213	1	ENSGALG00010017346;ENSGALG00010018069	GM2A;HEXDCL
3	GO:0017156	BP	calcium-ion regulated exocytosis	3/ 423	24/ 17320	0.125	0.0200086	1	ENSGALG00010025434;ENSGALG00010021078;ENSGALG00010000579	SYT6;;
9	GO:0009615	BP	response to virus	9/ 423	165/ 17320	0.0545455	0.0202234	1	ENSGALG00010029962;ENSGALG00010001422;ENSGALG00010027641;ENSGALG00010005070;ENSGALG00010029639;ENSGALG00010029641;ENSGALG00010021509;ENSGALG00010005627;ENSGALG00010013809	;AP1S1;HYAL3;ALB;;;DDIT4;;MX1
4	GO:1990266	BP	neutrophil migration	4/ 423	44/ 17320	0.0909091	0.0220701	1	ENSGALG00010029962;ENSGALG00010029641;ENSGALG00010025943;ENSGALG00010029639	;;CATH1;
3	GO:0060632	BP	regulation of microtubule-based movement	3/ 423	25/ 17320	0.12	0.0223343	1	ENSGALG00010029313;ENSGALG00010000191;ENSGALG00010014916	CCDC40;NEFH;DYNLT2B
3	GO:0008009	MF	chemokine activity	3/ 423	25/ 17320	0.12	0.0223343	1	ENSGALG00010029962;ENSGALG00010029641;ENSGALG00010029639	;;
8	GO:0007611	BP	learning or memory	8/ 423	142/ 17320	0.056338	0.0233953	1	ENSGALG00010021678;ENSGALG00010018367;ENSGALG00010017346;ENSGALG00010008264;ENSGALG00010013046;ENSGALG00010022462;ENSGALG00010023546;ENSGALG00010024922	DNAAF4;PAK5;GM2A;CNTNAP2;SLC12A5;ITGA5;SLC11A2;DRD2
2	GO:0097623	BP	potassium ion export across plasma membrane	2/ 423	10/ 17320	0.2	0.0235197	1	ENSGALG00010027188;ENSGALG00010001822	KCNH2;KCNE3
2	GO:0034587	BP	piRNA metabolic process	2/ 423	10/ 17320	0.2	0.0235197	1	ENSGALG00010023192;ENSGALG00010023240	TDRD1;PIWIL1
2	GO:0006825	BP	copper ion transport	2/ 423	10/ 17320	0.2	0.0235197	1	ENSGALG00010014319;ENSGALG00010023546	;SLC11A2
2	GO:0006020	BP	inositol metabolic process	2/ 423	10/ 17320	0.2	0.0235197	1	ENSGALG00010015103;ENSGALG00010027156	ITPK1;ISYNA1
5	GO:0097529	BP	myeloid leukocyte migration	5/ 423	67/ 17320	0.0746269	0.0237974	1	ENSGALG00010029962;ENSGALG00010029641;ENSGALG00010025943;ENSGALG00010019246;ENSGALG00010029639	;;CATH1;IL17RC;
5	GO:0042692	BP	muscle cell differentiation	5/ 423	67/ 17320	0.0746269	0.0237974	1	ENSGALG00010020428;ENSGALG00010008342;ENSGALG00010000820;ENSGALG00010015800;ENSGALG00010017933	SEMA4C;PLD3;KLF5;BVES;SIX1
1	GO:1904530	BP	negative regulation of actin filament binding	1/ 423	1/ 17320	1	0.0244226	1	ENSGALG00010011345	CRMP1
1	GO:0090135	BP	actin filament branching	1/ 423	1/ 17320	1	0.0244226	1	ENSGALG00010022481	CORO1B
1	GO:0035444	BP	nickel cation transmembrane transport	1/ 423	1/ 17320	1	0.0244226	1	ENSGALG00010023546	SLC11A2
1	GO:0003201	BP	epithelial to mesenchymal transition involved in coronary vasculature morphogenesis	1/ 423	1/ 17320	1	0.0244226	1	ENSGALG00010015800	BVES
1	GO:0002377	BP	immunoglobulin production	1/ 423	1/ 17320	1	0.0244226	1	ENSGALG00010025943	CATH1
1	GO:0046900	BP	tetrahydrofolylpolyglutamate metabolic process	1/ 423	1/ 17320	1	0.0244226	1	ENSGALG00010028091	FPGS
1	GO:1902010	BP	negative regulation of translation in response to endoplasmic reticulum stress	1/ 423	1/ 17320	1	0.0244226	1	ENSGALG00010016875	SESN2
1	GO:0032057	BP	negative regulation of translational initiation in response to stress	1/ 423	1/ 17320	1	0.0244226	1	ENSGALG00010020008	EIF2S1
1	GO:0061956	BP	penetration of cumulus oophorus	1/ 423	1/ 17320	1	0.0244226	1	ENSGALG00010015180	PITHD1
1	GO:1900477	BP	negative regulation of G1/S transition of mitotic cell cycle by negative regulation of transcription from RNA polymerase II promoter	1/ 423	1/ 17320	1	0.0244226	1	ENSGALG00010028318	NACC2
1	GO:0061586	BP	positive regulation of transcription by transcription factor localization	1/ 423	1/ 17320	1	0.0244226	1	ENSGALG00010000820	KLF5
1	GO:0036179	BP	osteoclast maturation	1/ 423	1/ 17320	1	0.0244226	1	ENSGALG00010022117	FAM20C
1	GO:0045852	BP	pH elevation	1/ 423	1/ 17320	1	0.0244226	1	ENSGALG00010024885	SLC4A1
1	GO:1903457	BP	lactate catabolic process	1/ 423	1/ 17320	1	0.0244226	1	ENSGALG00010025882	LDHD
1	GO:0046901	BP	tetrahydrofolylpolyglutamate biosynthetic process	1/ 423	1/ 17320	1	0.0244226	1	ENSGALG00010028091	FPGS
1	GO:0032055	BP	negative regulation of translation in response to stress	1/ 423	1/ 17320	1	0.0244226	1	ENSGALG00010016875	SESN2
1	GO:0043501	BP	skeletal muscle adaptation	1/ 423	1/ 17320	1	0.0244226	1	ENSGALG00010013859	MYOC
1	GO:1990963	BP	establishment of blood-retinal barrier	1/ 423	1/ 17320	1	0.0244226	1	ENSGALG00010024495	CLDN5
1	GO:1904617	BP	negative regulation of actin binding	1/ 423	1/ 17320	1	0.0244226	1	ENSGALG00010011345	CRMP1
1	GO:0050432	BP	catecholamine secretion	1/ 423	1/ 17320	1	0.0244226	1	ENSGALG00010021078
1	GO:0099156	BP	cell-cell signaling via exosome	1/ 423	1/ 17320	1	0.0244226	1	ENSGALG00010000820	KLF5
1	GO:1902080	BP	regulation of calcium ion import into sarcoplasmic reticulum	1/ 423	1/ 17320	1	0.0244226	1	ENSGALG00010015134	PLN
1	GO:1902081	BP	negative regulation of calcium ion import into sarcoplasmic reticulum	1/ 423	1/ 17320	1	0.0244226	1	ENSGALG00010015134	PLN
1	GO:2000368	BP	positive regulation of acrosomal vesicle exocytosis	1/ 423	1/ 17320	1	0.0244226	1	ENSGALG00010027641	HYAL3
1	GO:0015689	BP	molybdate ion transport	1/ 423	1/ 17320	1	0.0244226	1	ENSGALG00010024604	MFSD5
1	GO:0071798	BP	response to prostaglandin D	1/ 423	1/ 17320	1	0.0244226	1	ENSGALG00010020693	PTGFR
1	GO:0071799	BP	cellular response to prostaglandin D stimulus	1/ 423	1/ 17320	1	0.0244226	1	ENSGALG00010020693	PTGFR
1	GO:0002440	BP	production of molecular mediator of immune response	1/ 423	1/ 17320	1	0.0244226	1	ENSGALG00010025943	CATH1
1	GO:0051659	BP	maintenance of mitochondrion location	1/ 423	1/ 17320	1	0.0244226	1	ENSGALG00010005070	ALB
1	GO:1904538	BP	regulation of glycolytic process through fructose-6-phosphate	1/ 423	1/ 17320	1	0.0244226	1	ENSGALG00010024885	SLC4A1
1	GO:1904539	BP	negative regulation of glycolytic process through fructose-6-phosphate	1/ 423	1/ 17320	1	0.0244226	1	ENSGALG00010024885	SLC4A1
1	GO:0051673	BP	membrane disruption in another organism	1/ 423	1/ 17320	1	0.0244226	1	ENSGALG00010025943	CATH1
1	GO:0070165	BP	positive regulation of adiponectin secretion	1/ 423	1/ 17320	1	0.0244226	1	ENSGALG00010013207	C1QTNF3
1	GO:1901291	BP	negative regulation of double-strand break repair via single-strand annealing	1/ 423	1/ 17320	1	0.0244226	1	ENSGALG00010021546	OGG1
1	GO:0014734	BP	skeletal muscle hypertrophy	1/ 423	1/ 17320	1	0.0244226	1	ENSGALG00010013859	MYOC
1	GO:0072061	BP	inner medullary collecting duct development	1/ 423	1/ 17320	1	0.0244226	1	ENSGALG00010006621	DACT2
1	GO:0015675	BP	nickel cation transport	1/ 423	1/ 17320	1	0.0244226	1	ENSGALG00010023546	SLC11A2
1	GO:0071641	BP	negative regulation of macrophage inflammatory protein 1 alpha production	1/ 423	1/ 17320	1	0.0244226	1	ENSGALG00010019912	ARG2
1	GO:0071643	BP	regulation of chemokine (C-C motif) ligand 4 production	1/ 423	1/ 17320	1	0.0244226	1	ENSGALG00010019912	ARG2
1	GO:0071644	BP	negative regulation of chemokine (C-C motif) ligand 4 production	1/ 423	1/ 17320	1	0.0244226	1	ENSGALG00010019912	ARG2
1	GO:1900036	BP	positive regulation of cellular response to heat	1/ 423	1/ 17320	1	0.0244226	1	ENSGALG00010014329	IER5
1	GO:0002381	BP	immunoglobulin production involved in immunoglobulin-mediated immune response	1/ 423	1/ 17320	1	0.0244226	1	ENSGALG00010025943	CATH1
1	GO:0035815	BP	positive regulation of renal sodium excretion	1/ 423	1/ 17320	1	0.0244226	1	ENSGALG00010024922	DRD2
1	GO:0021999	BP	neural plate anterior/posterior regionalization	1/ 423	1/ 17320	1	0.0244226	1	ENSGALG00010024808	CELSR2
1	GO:1902463	BP	protein localization to cell leading edge	1/ 423	1/ 17320	1	0.0244226	1	ENSGALG00010022481	CORO1B
1	GO:0061889	BP	negative regulation of astrocyte activation	1/ 423	1/ 17320	1	0.0244226	1	ENSGALG00010024675	NR1D1
1	GO:0061888	BP	regulation of astrocyte activation	1/ 423	1/ 17320	1	0.0244226	1	ENSGALG00010024675	NR1D1
1	GO:0040040	BP	thermosensory behavior	1/ 423	1/ 17320	1	0.0244226	1	ENSGALG00010013046	SLC12A5
1	GO:0032185	BP	septin cytoskeleton organization	1/ 423	1/ 17320	1	0.0244226	1	ENSGALG00010006091	RTKN
1	GO:0042779	BP	tRNA 3'-trailer cleavage	1/ 423	1/ 17320	1	0.0244226	1	ENSGALG00010019082	POLR3K
1	GO:0098749	BP	cerebellar neuron development	1/ 423	1/ 17320	1	0.0244226	1	ENSGALG00010002766	NANOS1
1	GO:0015692	BP	lead ion transport	1/ 423	1/ 17320	1	0.0244226	1	ENSGALG00010023546	SLC11A2
1	GO:1901303	BP	negative regulation of cargo loading into COPII-coated vesicle	1/ 423	1/ 17320	1	0.0244226	1	ENSGALG00010024834	INSIG1
1	GO:0000408	CC	EKC/KEOPS complex	1/ 423	1/ 17320	1	0.0244226	1	ENSGALG00010000126
1	GO:0017090	CC	meprin A complex	1/ 423	1/ 17320	1	0.0244226	1	ENSGALG00010004061	MEP1B
1	GO:0120219	CC	subapical part of cell	1/ 423	1/ 17320	1	0.0244226	1	ENSGALG00010020351	CROCC
1	GO:0090534	CC	calcium ion-transporting ATPase complex	1/ 423	1/ 17320	1	0.0244226	1	ENSGALG00010015134	PLN
1	GO:0005608	CC	laminin-3 complex	1/ 423	1/ 17320	1	0.0244226	1	ENSGALG00010001967	LAMA1
1	GO:0012510	CC	trans-Golgi network transport vesicle membrane	1/ 423	1/ 17320	1	0.0244226	1	ENSGALG00010011313	RASSF9
1	GO:0001405	CC	PAM complex, Tim23 associated import motor	1/ 423	1/ 17320	1	0.0244226	1	ENSGALG00010016568	PAM16
1	GO:0070826	CC	paraferritin complex	1/ 423	1/ 17320	1	0.0244226	1	ENSGALG00010023546	SLC11A2
1	GO:0004992	MF	platelet activating factor receptor activity	1/ 423	1/ 17320	1	0.0244226	1	ENSGALG00010012873	PTAFR
1	GO:0003881	MF	CDP-diacylglycerol-inositol 3-phosphatidyltransferase activity	1/ 423	1/ 17320	1	0.0244226	1	ENSGALG00010000148
1	GO:0016872	MF	intramolecular lyase activity	1/ 423	1/ 17320	1	0.0244226	1	ENSGALG00010027156	ISYNA1
1	GO:0004956	MF	prostaglandin D receptor activity	1/ 423	1/ 17320	1	0.0244226	1	ENSGALG00010017946	PTGDR
1	GO:0004958	MF	prostaglandin F receptor activity	1/ 423	1/ 17320	1	0.0244226	1	ENSGALG00010020693	PTGFR
1	GO:0004047	MF	aminomethyltransferase activity	1/ 423	1/ 17320	1	0.0244226	1	ENSGALG00010026917	AMT
1	GO:0070097	MF	delta-catenin binding	1/ 423	1/ 17320	1	0.0244226	1	ENSGALG00010006621	DACT2
1	GO:0015087	MF	cobalt ion transmembrane transporter activity	1/ 423	1/ 17320	1	0.0244226	1	ENSGALG00010023546	SLC11A2
1	GO:0046525	MF	xylosylprotein 4-beta-galactosyltransferase activity	1/ 423	1/ 17320	1	0.0244226	1	ENSGALG00010012040	B4GALT7
1	GO:0004326	MF	tetrahydrofolylpolyglutamate synthase activity	1/ 423	1/ 17320	1	0.0244226	1	ENSGALG00010028091	FPGS
1	GO:0004631	MF	phosphomevalonate kinase activity	1/ 423	1/ 17320	1	0.0244226	1	ENSGALG00010027899	PMVK
1	GO:0046870	MF	cadmium ion binding	1/ 423	1/ 17320	1	0.0244226	1	ENSGALG00010023546	SLC11A2
1	GO:0050187	MF	phosphoamidase activity	1/ 423	1/ 17320	1	0.0244226	1	ENSGALG00010021115	ALPL
1	GO:0008962	MF	phosphatidylglycerophosphatase activity	1/ 423	1/ 17320	1	0.0244226	1	ENSGALG00010022073	PTPMT1
1	GO:0004053	MF	arginase activity	1/ 423	1/ 17320	1	0.0244226	1	ENSGALG00010019912	ARG2
1	GO:0004512	MF	inositol-3-phosphate synthase activity	1/ 423	1/ 17320	1	0.0244226	1	ENSGALG00010027156	ISYNA1
1	GO:0015099	MF	nickel cation transmembrane transporter activity	1/ 423	1/ 17320	1	0.0244226	1	ENSGALG00010023546	SLC11A2
1	GO:0015098	MF	molybdate ion transmembrane transporter activity	1/ 423	1/ 17320	1	0.0244226	1	ENSGALG00010024604	MFSD5
1	GO:0015094	MF	lead ion transmembrane transporter activity	1/ 423	1/ 17320	1	0.0244226	1	ENSGALG00010023546	SLC11A2
1	GO:0034039	MF	8-oxo-7,8-dihydroguanine DNA N-glycosylase activity	1/ 423	1/ 17320	1	0.0244226	1	ENSGALG00010021546	OGG1
1	GO:0034584	MF	piRNA binding	1/ 423	1/ 17320	1	0.0244226	1	ENSGALG00010023240	PIWIL1
1	GO:0008534	MF	oxidized purine nucleobase lesion DNA N-glycosylase activity	1/ 423	1/ 17320	1	0.0244226	1	ENSGALG00010021546	OGG1
1	GO:0050897	MF	cobalt ion binding	1/ 423	1/ 17320	1	0.0244226	1	ENSGALG00010023546	SLC11A2
1	GO:0047787	MF	delta4-3-oxosteroid 5beta-reductase activity	1/ 423	1/ 17320	1	0.0244226	1	ENSGALG00010013290	AKR1D1
1	GO:0008482	MF	sulfite oxidase activity	1/ 423	1/ 17320	1	0.0244226	1	ENSGALG00010024789	SUOX
1	GO:0016403	MF	dimethylargininase activity	1/ 423	1/ 17320	1	0.0244226	1	ENSGALG00010024494	DDAH1
1	GO:0070523	MF	11-beta-hydroxysteroid dehydrogenase (NAD+) activity	1/ 423	1/ 17320	1	0.0244226	1	ENSGALG00010021624	HSD11B2
3	GO:0072595	BP	maintenance of protein localization in organelle	3/ 423	26/ 17320	0.115385	0.0248008	1	ENSGALG00010022176;ENSGALG00010024834;ENSGALG00010025800	;INSIG1;ARL2BP
4	GO:0071674	BP	mononuclear cell migration	4/ 423	46/ 17320	0.0869565	0.0255477	1	ENSGALG00010029962;ENSGALG00010024583;ENSGALG00010029641;ENSGALG00010029639	;ITGB7;;
6	GO:0044815	CC	DNA packaging complex	6/ 423	93/ 17320	0.0645161	0.0263524	1	ENSGALG00010024361;ENSGALG00010013579;ENSGALG00010008224;ENSGALG00010012266;ENSGALG00010012324;ENSGALG00010012350	H2AFX;HIST1H2A4L1;H3-IX;HIST1H3H;;HIST1H2A4L1
127	GO:0016021	CC	integral component of membrane	127/ 423	4379/ 17320	0.0290021	0.0270317	1	ENSGALG00010014653;ENSGALG00010013589;ENSGALG00010029509;ENSGALG00010020102;ENSGALG00010027526;ENSGALG00010018038;ENSGALG00010001424;ENSGALG00010023840;ENSGALG00010001544;ENSGALG00010004061;ENSGALG00010021624;ENSGALG00010001704;ENSGALG00010000561;ENSGALG00010013915;ENSGALG00010000147;ENSGALG00010012892;ENSGALG00010023302;ENSGALG00010000148;ENSGALG00010015134;ENSGALG00010021161;ENSGALG00010003171;…	FAM162B;DSCAM;DNAJC30;TMEM127;;;;SMAGP;;MEP1B;HSD11B2;;;;;ORMDL1;;;PLN;;PAQR3;TMCO1;ALPL;;RRH;CORO1B;FAT2;MRC1;;;MFSD5;;;;;;;TMEM132A;INSIG1;GLMP;CTXN3;V-BG;LRRTM4;XKR8;STAB2;;DPM2;;PCDH8;ASIC4;CNTNAP2;;TMUB1;TCTN2;;;ASPHD1;ELFN1;;B3GALT5;;;KCNE3;MOGS;;;;BVES;PTAFR;;GALNT17;SHISA8;SLC35E4;;GPR182;ITPRIPL2;MPZL3;;;PTGER2;HIST1H3H;LRFN1;;;;NECTIN4;GRIK4;FAM20C;AATK;SLC34A2;;HEXDCL;;FZD8;DEFB4A;RNF4…
2	GO:0031640	BP	killing of cells of another organism	2/ 423	11/ 17320	0.181818	0.0282881	1	ENSGALG00010028370;ENSGALG00010007863	S100A12;AvBD1
2	GO:0032682	BP	negative regulation of chemokine production	2/ 423	11/ 17320	0.181818	0.0282881	1	ENSGALG00010013207;ENSGALG00010019912	C1QTNF3;ARG2
2	GO:0017121	BP	plasma membrane phospholipid scrambling	2/ 423	11/ 17320	0.181818	0.0282881	1	ENSGALG00010024885;ENSGALG00010012773	SLC4A1;XKR8
2	GO:0006525	BP	arginine metabolic process	2/ 423	11/ 17320	0.181818	0.0282881	1	ENSGALG00010024494;ENSGALG00010019912	DDAH1;ARG2
2	GO:0086005	BP	ventricular cardiac muscle cell action potential	2/ 423	11/ 17320	0.181818	0.0282881	1	ENSGALG00010027188;ENSGALG00010001822	KCNH2;KCNE3
2	GO:0045178	CC	basal part of cell	2/ 423	11/ 17320	0.181818	0.0282881	1	ENSGALG00010023546;ENSGALG00010017612	SLC11A2;CLDN11
2	GO:0031005	MF	filamin binding	2/ 423	11/ 17320	0.181818	0.0282881	1	ENSGALG00010011345;ENSGALG00010016602	CRMP1;HSPB7
3	GO:0010677	BP	negative regulation of cellular carbohydrate metabolic process	3/ 423	28/ 17320	0.107143	0.0301552	1	ENSGALG00010013207;ENSGALG00010024885;ENSGALG00010021509	C1QTNF3;SLC4A1;DDIT4
4	GO:1904063	BP	negative regulation of cation transmembrane transport	4/ 423	49/ 17320	0.0816327	0.0313494	1	ENSGALG00010015134;ENSGALG00010024922;ENSGALG00010027188;ENSGALG00010001822	PLN;DRD2;KCNH2;KCNE3
29	GO:0009605	BP	response to external stimulus	29/ 423	790/ 17320	0.0367089	0.0324319	1	ENSGALG00010007863;ENSGALG00010013492;ENSGALG00010005070;ENSGALG00010007860;ENSGALG00010029641;ENSGALG00010026950;ENSGALG00010016875;ENSGALG00010028370;ENSGALG00010005627;ENSGALG00010027641;ENSGALG00010020008;ENSGALG00010029962;ENSGALG00010001422;ENSGALG00010005547;ENSGALG00010020693;ENSGALG00010026893;ENSGALG00010029639;ENSGALG00010017954;ENSGALG00010010356;ENSGALG00010011392;ENSGALG00010015820;…	AvBD1;B3GALT5;ALB;DEFB4A;;LHFPL5;SESN2;S100A12;;HYAL3;EIF2S1;;AP1S1;LRP11;PTGFR;FKBP5;;PTGER2;STAB2;AvBD13;;ALPL;IL17RC;RRH;CATH1;DRD2;DDIT4;NR1D1;MX1
2	GO:0030002	BP	cellular anion homeostasis	2/ 423	12/ 17320	0.166667	0.0334057	1	ENSGALG00010010900;ENSGALG00010013046	SLC34A2;SLC12A5
2	GO:1901380	BP	negative regulation of potassium ion transmembrane transport	2/ 423	12/ 17320	0.166667	0.0334057	1	ENSGALG00010027188;ENSGALG00010001822	KCNH2;KCNE3
2	GO:0030214	BP	hyaluronan catabolic process	2/ 423	12/ 17320	0.166667	0.0334057	1	ENSGALG00010010356;ENSGALG00010027641	STAB2;HYAL3
2	GO:0071880	BP	adenylate cyclase-activating adrenergic receptor signaling pathway	2/ 423	12/ 17320	0.166667	0.0334057	1	ENSGALG00010015134;ENSGALG00010024922	PLN;DRD2
2	GO:0043186	CC	P granule	2/ 423	12/ 17320	0.166667	0.0334057	1	ENSGALG00010023192;ENSGALG00010023240	TDRD1;PIWIL1
5	GO:0005581	CC	collagen trimer	5/ 423	74/ 17320	0.0675676	0.0346316	1	ENSGALG00010003545;ENSGALG00010003551;ENSGALG00010003557;ENSGALG00010002389;ENSGALG00010002050	;;;COL21A1;
13	GO:0098609	BP	cell-cell adhesion	13/ 423	294/ 17320	0.0442177	0.0346722	1	ENSGALG00010002987;ENSGALG00010022462;ENSGALG00010024583;ENSGALG00010013589;ENSGALG00010011398;ENSGALG00010011056;ENSGALG00010001704;ENSGALG00010024808;ENSGALG00010018612;ENSGALG00010011382;ENSGALG00010014522;ENSGALG00010011181;ENSGALG00010015800	PCDH8;ITGA5;ITGB7;DSCAM;;;;CELSR2;;;FAT2;;BVES
3	GO:0070069	CC	cytochrome complex	3/ 423	30/ 17320	0.1	0.0360674	1	ENSGALG00010020743;ENSGALG00010000561;ENSGALG00010023114	;;UQCRHL
22	GO:0048870	BP	cell motility	22/ 423	570/ 17320	0.0385965	0.0366735	1	ENSGALG00010007863;ENSGALG00010007860;ENSGALG00010029641;ENSGALG00010022462;ENSGALG00010015800;ENSGALG00010029962;ENSGALG00010029570;ENSGALG00010024583;ENSGALG00010029313;ENSGALG00010005399;ENSGALG00010005065;ENSGALG00010002766;ENSGALG00010029639;ENSGALG00010017933;ENSGALG00010019246;ENSGALG00010004386;ENSGALG00010020428;ENSGALG00010025943;ENSGALG00010024922;ENSGALG00010022481;ENSGALG00010014522;…	AvBD1;DEFB4A;;ITGA5;BVES;;TNFAIP1;ITGB7;CCDC40;NDNF;ENKUR;NANOS1;;SIX1;IL17RC;CFAP44;SEMA4C;CATH1;DRD2;CORO1B;FAT2;CELSR2
4	GO:0060294	BP	cilium movement involved in cell motility	4/ 423	52/ 17320	0.0769231	0.0378638	1	ENSGALG00010005065;ENSGALG00010004386;ENSGALG00010029313;ENSGALG00010029300	ENKUR;CFAP44;CCDC40;TEKT1
12	GO:1901615	BP	organic hydroxy compound metabolic process	12/ 423	260/ 17320	0.0461538	0.0382016	1	ENSGALG00010021935;ENSGALG00010027899;ENSGALG00010021115;ENSGALG00010013290;ENSGALG00010025882;ENSGALG00010018081;ENSGALG00010021624;ENSGALG00010024922;ENSGALG00010024834;ENSGALG00010015103;ENSGALG00010028071;ENSGALG00010027156	CETP;PMVK;ALPL;AKR1D1;LDHD;DIO3;HSD11B2;DRD2;INSIG1;ITPK1;DPM2;ISYNA1
2	GO:0036159	BP	inner dynein arm assembly	2/ 423	13/ 17320	0.153846	0.0388527	1	ENSGALG00010021678;ENSGALG00010029313	DNAAF4;CCDC40
2	GO:0071379	BP	cellular response to prostaglandin stimulus	2/ 423	13/ 17320	0.153846	0.0388527	1	ENSGALG00010020693;ENSGALG00010017954	PTGFR;PTGER2
2	GO:0015844	BP	monoamine transport	2/ 423	13/ 17320	0.153846	0.0388527	1	ENSGALG00010021078;ENSGALG00010024922	;DRD2
2	GO:0045820	BP	negative regulation of glycolytic process	2/ 423	13/ 17320	0.153846	0.0388527	1	ENSGALG00010024885;ENSGALG00010021509	SLC4A1;DDIT4
2	GO:0002080	CC	acrosomal membrane	2/ 423	13/ 17320	0.153846	0.0388527	1	ENSGALG00010000642;ENSGALG00010027641	ZPBP1;HYAL3
2	GO:0042813	MF	Wnt receptor activity	2/ 423	13/ 17320	0.153846	0.0388527	1	ENSGALG00010026346;ENSGALG00010006285	FZD2;FZD8
3	GO:0061337	BP	cardiac conduction	3/ 423	31/ 17320	0.0967742	0.03923	1	ENSGALG00010015134;ENSGALG00010027188;ENSGALG00010001822	PLN;KCNH2;KCNE3
3	GO:0045912	BP	negative regulation of carbohydrate metabolic process	3/ 423	31/ 17320	0.0967742	0.03923	1	ENSGALG00010013207;ENSGALG00010024885;ENSGALG00010021509	C1QTNF3;SLC4A1;DDIT4
18	GO:0006952	BP	defense response	18/ 423	442/ 17320	0.040724	0.0397988	1	ENSGALG00010029962;ENSGALG00010018361;ENSGALG00010007863;ENSGALG00010015820;ENSGALG00010010356;ENSGALG00010005530;ENSGALG00010029641;ENSGALG00010007860;ENSGALG00010017954;ENSGALG00010021509;ENSGALG00010028370;ENSGALG00010019246;ENSGALG00010017946;ENSGALG00010029639;ENSGALG00010011392;ENSGALG00010027641;ENSGALG00010013809;ENSGALG00010025943	;ASIC4;AvBD1;;STAB2;IL-17D;;DEFB4A;PTGER2;DDIT4;S100A12;IL17RC;PTGDR;;AvBD13;HYAL3;MX1;CATH1
4	GO:0034766	BP	negative regulation of ion transmembrane transport	4/ 423	53/ 17320	0.0754717	0.0401948	1	ENSGALG00010015134;ENSGALG00010024922;ENSGALG00010027188;ENSGALG00010001822	PLN;DRD2;KCNH2;KCNE3
6	GO:0042742	BP	defense response to bacterium	6/ 423	103/ 17320	0.0582524	0.0404994	1	ENSGALG00010015820;ENSGALG00010007863;ENSGALG00010007860;ENSGALG00010010356;ENSGALG00010011392;ENSGALG00010025943	;AvBD1;DEFB4A;STAB2;AvBD13;CATH1
9	GO:0040011	BP	locomotion	9/ 423	175/ 17320	0.0514286	0.041149	1	ENSGALG00010029962;ENSGALG00010007863;ENSGALG00010012873;ENSGALG00010007860;ENSGALG00010029641;ENSGALG00010029639;ENSGALG00010019246;ENSGALG00010025943;ENSGALG00010022481	;AvBD1;PTAFR;DEFB4A;;;IL17RC;CATH1;CORO1B
127	GO:0031224	CC	intrinsic component of membrane	127/ 423	4442/ 17320	0.0285907	0.0422492	1	ENSGALG00010014653;ENSGALG00010013589;ENSGALG00010029509;ENSGALG00010020102;ENSGALG00010027526;ENSGALG00010018038;ENSGALG00010001424;ENSGALG00010023840;ENSGALG00010001544;ENSGALG00010004061;ENSGALG00010021624;ENSGALG00010001704;ENSGALG00010000561;ENSGALG00010013915;ENSGALG00010000147;ENSGALG00010012892;ENSGALG00010023302;ENSGALG00010000148;ENSGALG00010015134;ENSGALG00010021161;ENSGALG00010003171;…	FAM162B;DSCAM;DNAJC30;TMEM127;;;;SMAGP;;MEP1B;HSD11B2;;;;;ORMDL1;;;PLN;;PAQR3;TMCO1;ALPL;;RRH;CORO1B;FAT2;MRC1;;;MFSD5;;;;;;;TMEM132A;INSIG1;GLMP;CTXN3;V-BG;LRRTM4;XKR8;STAB2;;DPM2;;PCDH8;ASIC4;CNTNAP2;;TMUB1;TCTN2;;;ASPHD1;ELFN1;;B3GALT5;;;KCNE3;MOGS;;;;BVES;PTAFR;;GALNT17;SHISA8;SLC35E4;;GPR182;ITPRIPL2;MPZL3;;;PTGER2;HIST1H3H;LRFN1;;;;NECTIN4;GRIK4;FAM20C;AATK;SLC34A2;;HEXDCL;;FZD8;DEFB4A;RNF4…
3	GO:0035082	BP	axoneme assembly	3/ 423	32/ 17320	0.09375	0.0425287	1	ENSGALG00010004386;ENSGALG00010029313;ENSGALG00010024255	CFAP44;CCDC40;C27H17ORF105
2	GO:0099623	BP	regulation of cardiac muscle cell membrane repolarization	2/ 423	14/ 17320	0.142857	0.0446101	1	ENSGALG00010027188;ENSGALG00010001822	KCNH2;KCNE3
2	GO:0060307	BP	regulation of ventricular cardiac muscle cell membrane repolarization	2/ 423	14/ 17320	0.142857	0.0446101	1	ENSGALG00010027188;ENSGALG00010001822	KCNH2;KCNE3
2	GO:0043267	BP	negative regulation of potassium ion transport	2/ 423	14/ 17320	0.142857	0.0446101	1	ENSGALG00010027188;ENSGALG00010001822	KCNH2;KCNE3
2	GO:0005978	BP	glycogen biosynthetic process	2/ 423	14/ 17320	0.142857	0.0446101	1	ENSGALG00010024675;ENSGALG00010011021	NR1D1;PPP1R3G
2	GO:0086009	BP	membrane repolarization	2/ 423	14/ 17320	0.142857	0.0446101	1	ENSGALG00010027188;ENSGALG00010001822	KCNH2;KCNE3
2	GO:0014902	BP	myotube differentiation	2/ 423	14/ 17320	0.142857	0.0446101	1	ENSGALG00010008342;ENSGALG00010000820	PLD3;KLF5
2	GO:0009250	BP	glucan biosynthetic process	2/ 423	14/ 17320	0.142857	0.0446101	1	ENSGALG00010024675;ENSGALG00010011021	NR1D1;PPP1R3G
2	GO:0061844	BP	antimicrobial humoral immune response mediated by antimicrobial peptide	2/ 423	14/ 17320	0.142857	0.0446101	1	ENSGALG00010028370;ENSGALG00010025943	S100A12;CATH1
2	GO:0035250	MF	UDP-galactosyltransferase activity	2/ 423	14/ 17320	0.142857	0.0446101	1	ENSGALG00010013492;ENSGALG00010012040	B3GALT5;B4GALT7
3	GO:0055081	BP	anion homeostasis	3/ 423	33/ 17320	0.0909091	0.0459618	1	ENSGALG00010010900;ENSGALG00010021115;ENSGALG00010013046	SLC34A2;ALPL;SLC12A5
6	GO:0030141	CC	secretory granule	6/ 423	107/ 17320	0.0560748	0.0472829	1	ENSGALG00010005065;ENSGALG00010007863;ENSGALG00010007860;ENSGALG00010022104;ENSGALG00010000642;ENSGALG00010027641	ENKUR;AvBD1;DEFB4A;EXOC3L1;ZPBP1;HYAL3
9	GO:0062012	BP	regulation of small molecule metabolic process	9/ 423	184/ 17320	0.048913	0.047462	1	ENSGALG00010024885;ENSGALG00010013207;ENSGALG00010021664;ENSGALG00010016875;ENSGALG00010029509;ENSGALG00010021509;ENSGALG00010011021;ENSGALG00010024834;ENSGALG00010024675	SLC4A1;C1QTNF3;TYSND1;SESN2;DNAJC30;DDIT4;PPP1R3G;INSIG1;NR1D1
1	GO:0098961	BP	dendritic transport of ribonucleoprotein complex	1/ 423	2/ 17320	0.5	0.0482502	1	ENSGALG00010012412	PURA
1	GO:1904529	BP	regulation of actin filament binding	1/ 423	2/ 17320	0.5	0.0482502	1	ENSGALG00010011345	CRMP1
1	GO:0098705	BP	copper ion import across plasma membrane	1/ 423	2/ 17320	0.5	0.0482502	1	ENSGALG00010023546	SLC11A2
1	GO:0090132	BP	epithelium migration	1/ 423	2/ 17320	0.5	0.0482502	1	ENSGALG00010015800	BVES
1	GO:0071109	BP	superior temporal gyrus development	1/ 423	2/ 17320	0.5	0.0482502	1	ENSGALG00010008264	CNTNAP2
1	GO:0071671	BP	regulation of smooth muscle cell chemotaxis	1/ 423	2/ 17320	0.5	0.0482502	1	ENSGALG00010022481	CORO1B
1	GO:0071672	BP	negative regulation of smooth muscle cell chemotaxis	1/ 423	2/ 17320	0.5	0.0482502	1	ENSGALG00010022481	CORO1B
1	GO:1905706	BP	regulation of mitochondrial ATP synthesis coupled proton transport	1/ 423	2/ 17320	0.5	0.0482502	1	ENSGALG00010029509	DNAJC30
1	GO:0044341	BP	sodium-dependent phosphate transport	1/ 423	2/ 17320	0.5	0.0482502	1	ENSGALG00010010900	SLC34A2
1	GO:0097474	BP	retinal cone cell apoptotic process	1/ 423	2/ 17320	0.5	0.0482502	1	ENSGALG00010018081	DIO3
1	GO:0019464	BP	glycine decarboxylation via glycine cleavage system	1/ 423	2/ 17320	0.5	0.0482502	1	ENSGALG00010026917	AMT
1	GO:0016480	BP	negative regulation of transcription by RNA polymerase III	1/ 423	2/ 17320	0.5	0.0482502	1	ENSGALG00010025343	NAB2
1	GO:1900060	BP	negative regulation of ceramide biosynthetic process	1/ 423	2/ 17320	0.5	0.0482502	1	ENSGALG00010012892	ORMDL1
1	GO:0060160	BP	negative regulation of dopamine receptor signaling pathway	1/ 423	2/ 17320	0.5	0.0482502	1	ENSGALG00010024922	DRD2
1	GO:0099011	BP	neuronal dense core vesicle exocytosis	1/ 423	2/ 17320	0.5	0.0482502	1	ENSGALG00010021078
1	GO:0098963	BP	dendritic transport of messenger ribonucleoprotein complex	1/ 423	2/ 17320	0.5	0.0482502	1	ENSGALG00010012412	PURA
1	GO:2000729	BP	positive regulation of mesenchymal cell proliferation involved in ureter development	1/ 423	2/ 17320	0.5	0.0482502	1	ENSGALG00010017933	SIX1
1	GO:1903765	BP	negative regulation of potassium ion export across plasma membrane	1/ 423	2/ 17320	0.5	0.0482502	1	ENSGALG00010027188	KCNH2
1	GO:0071650	BP	negative regulation of chemokine (C-C motif) ligand 5 production	1/ 423	2/ 17320	0.5	0.0482502	1	ENSGALG00010019912	ARG2
1	GO:0099525	BP	presynaptic dense core vesicle exocytosis	1/ 423	2/ 17320	0.5	0.0482502	1	ENSGALG00010021078
1	GO:0060060	BP	post-embryonic retina morphogenesis in camera-type eye	1/ 423	2/ 17320	0.5	0.0482502	1	ENSGALG00010013589	DSCAM
1	GO:0070649	BP	formin-nucleated actin cable assembly	1/ 423	2/ 17320	0.5	0.0482502	1	ENSGALG00010008092	SPIRE2
1	GO:0040038	BP	polar body extrusion after meiotic divisions	1/ 423	2/ 17320	0.5	0.0482502	1	ENSGALG00010008092	SPIRE2
1	GO:0038018	BP	Wnt receptor catabolic process	1/ 423	2/ 17320	0.5	0.0482502	1	ENSGALG00010029599	RNF43
1	GO:0061197	BP	fungiform papilla morphogenesis	1/ 423	2/ 17320	0.5	0.0482502	1	ENSGALG00010017933	SIX1
1	GO:2000467	BP	positive regulation of glycogen (starch) synthase activity	1/ 423	2/ 17320	0.5	0.0482502	1	ENSGALG00010011021	PPP1R3G
1	GO:0097187	BP	dentinogenesis	1/ 423	2/ 17320	0.5	0.0482502	1	ENSGALG00010022117	FAM20C
1	GO:2000194	BP	regulation of female gonad development	1/ 423	2/ 17320	0.5	0.0482502	1	ENSGALG00010013100	ZFPM2
1	GO:2000195	BP	negative regulation of female gonad development	1/ 423	2/ 17320	0.5	0.0482502	1	ENSGALG00010013100	ZFPM2
1	GO:0009414	BP	response to water deprivation	1/ 423	2/ 17320	0.5	0.0482502	1	ENSGALG00010005547	LRP11
1	GO:1901895	BP	negative regulation of ATPase-coupled calcium transmembrane transporter activity	1/ 423	2/ 17320	0.5	0.0482502	1	ENSGALG00010015134	PLN
1	GO:1905403	BP	negative regulation of activated CD8-positive, alpha-beta T cell apoptotic process	1/ 423	2/ 17320	0.5	0.0482502	1	ENSGALG00010019912	ARG2
1	GO:1905402	BP	regulation of activated CD8-positive, alpha-beta T cell apoptotic process	1/ 423	2/ 17320	0.5	0.0482502	1	ENSGALG00010019912	ARG2
1	GO:0036316	BP	SREBP-SCAP complex retention in endoplasmic reticulum	1/ 423	2/ 17320	0.5	0.0482502	1	ENSGALG00010024834	INSIG1
1	GO:1901876	BP	regulation of calcium ion binding	1/ 423	2/ 17320	0.5	0.0482502	1	ENSGALG00010015134	PLN
1	GO:1901877	BP	negative regulation of calcium ion binding	1/ 423	2/ 17320	0.5	0.0482502	1	ENSGALG00010015134	PLN
1	GO:0051586	BP	positive regulation of dopamine uptake involved in synaptic transmission	1/ 423	2/ 17320	0.5	0.0482502	1	ENSGALG00010024922	DRD2
1	GO:2000367	BP	regulation of acrosomal vesicle exocytosis	1/ 423	2/ 17320	0.5	0.0482502	1	ENSGALG00010027641	HYAL3
1	GO:0110009	BP	formin-nucleated actin cable organization	1/ 423	2/ 17320	0.5	0.0482502	1	ENSGALG00010008092	SPIRE2
1	GO:0071895	BP	odontoblast differentiation	1/ 423	2/ 17320	0.5	0.0482502	1	ENSGALG00010022117	FAM20C
1	GO:0060897	BP	neural plate regionalization	1/ 423	2/ 17320	0.5	0.0482502	1	ENSGALG00010024808	CELSR2
1	GO:0060896	BP	neural plate pattern specification	1/ 423	2/ 17320	0.5	0.0482502	1	ENSGALG00010024808	CELSR2
1	GO:0034516	BP	response to vitamin B6	1/ 423	2/ 17320	0.5	0.0482502	1	ENSGALG00010021115	ALPL
1	GO:0086023	BP	adenylate cyclase-activating adrenergic receptor signaling pathway involved in heart process	1/ 423	2/ 17320	0.5	0.0482502	1	ENSGALG00010015134	PLN
1	GO:2000639	BP	negative regulation of SREBP signaling pathway	1/ 423	2/ 17320	0.5	0.0482502	1	ENSGALG00010024834	INSIG1
1	GO:0106034	BP	protein maturation by [2Fe-2S] cluster transfer	1/ 423	2/ 17320	0.5	0.0482502	1	ENSGALG00010022101	CISD3
1	GO:0070163	BP	regulation of adiponectin secretion	1/ 423	2/ 17320	0.5	0.0482502	1	ENSGALG00010013207	C1QTNF3
1	GO:0001976	BP	nervous system process involved in regulation of systemic arterial blood pressure	1/ 423	2/ 17320	0.5	0.0482502	1	ENSGALG00010024922	DRD2
1	GO:0051944	BP	positive regulation of catecholamine uptake involved in synaptic transmission	1/ 423	2/ 17320	0.5	0.0482502	1	ENSGALG00010024922	DRD2
1	GO:0042404	BP	thyroid hormone catabolic process	1/ 423	2/ 17320	0.5	0.0482502	1	ENSGALG00010018081	DIO3
1	GO:0072198	BP	mesenchymal cell proliferation involved in ureter development	1/ 423	2/ 17320	0.5	0.0482502	1	ENSGALG00010017933	SIX1
1	GO:0014901	BP	satellite cell activation involved in skeletal muscle regeneration	1/ 423	2/ 17320	0.5	0.0482502	1	ENSGALG00010000820	KLF5
1	GO:0035811	BP	negative regulation of urine volume	1/ 423	2/ 17320	0.5	0.0482502	1	ENSGALG00010024885	SLC4A1
1	GO:0035813	BP	regulation of renal sodium excretion	1/ 423	2/ 17320	0.5	0.0482502	1	ENSGALG00010024922	DRD2
1	GO:1905799	BP	regulation of intraciliary retrograde transport	1/ 423	2/ 17320	0.5	0.0482502	1	ENSGALG00010014916	DYNLT2B
1	GO:0048842	BP	positive regulation of axon extension involved in axon guidance	1/ 423	2/ 17320	0.5	0.0482502	1	ENSGALG00010013589	DSCAM
1	GO:0003366	BP	cell-matrix adhesion involved in ameboidal cell migration	1/ 423	2/ 17320	0.5	0.0482502	1	ENSGALG00010024583	ITGB7
1	GO:0030910	BP	olfactory placode formation	1/ 423	2/ 17320	0.5	0.0482502	1	ENSGALG00010017933	SIX1
1	GO:1900108	BP	negative regulation of nodal signaling pathway	1/ 423	2/ 17320	0.5	0.0482502	1	ENSGALG00010006621	DACT2
1	GO:0086092	BP	regulation of the force of heart contraction by cardiac conduction	1/ 423	2/ 17320	0.5	0.0482502	1	ENSGALG00010015134	PLN
1	GO:0090155	BP	negative regulation of sphingolipid biosynthetic process	1/ 423	2/ 17320	0.5	0.0482502	1	ENSGALG00010012892	ORMDL1
1	GO:0021761	BP	limbic system development	1/ 423	2/ 17320	0.5	0.0482502	1	ENSGALG00010008264	CNTNAP2
1	GO:0015679	BP	plasma membrane copper ion transport	1/ 423	2/ 17320	0.5	0.0482502	1	ENSGALG00010023546	SLC11A2
1	GO:0007382	BP	specification of segmental identity, maxillary segment	1/ 423	2/ 17320	0.5	0.0482502	1	ENSGALG00010017933	SIX1
1	GO:1901301	BP	regulation of cargo loading into COPII-coated vesicle	1/ 423	2/ 17320	0.5	0.0482502	1	ENSGALG00010024834	INSIG1
1	GO:0034674	CC	integrin alpha5-beta1 complex	1/ 423	2/ 17320	0.5	0.0482502	1	ENSGALG00010022462	ITGA5
1	GO:0034669	CC	integrin alpha4-beta7 complex	1/ 423	2/ 17320	0.5	0.0482502	1	ENSGALG00010024583	ITGB7
1	GO:0005606	CC	laminin-1 complex	1/ 423	2/ 17320	0.5	0.0482502	1	ENSGALG00010001967	LAMA1
1	GO:0032299	CC	ribonuclease H2 complex	1/ 423	2/ 17320	0.5	0.0482502	1	ENSGALG00010001291
1	GO:1902937	CC	inward rectifier potassium channel complex	1/ 423	2/ 17320	0.5	0.0482502	1	ENSGALG00010027188	KCNH2
1	GO:1903981	MF	enterobactin binding	1/ 423	2/ 17320	0.5	0.0482502	1	ENSGALG00010005070	ALB
1	GO:1990890	MF	netrin receptor binding	1/ 423	2/ 17320	0.5	0.0482502	1	ENSGALG00010013589	DSCAM
1	GO:0004573	MF	Glc3Man9GlcNAc2 oligosaccharide glucosidase activity	1/ 423	2/ 17320	0.5	0.0482502	1	ENSGALG00010006120	MOGS
1	GO:0043208	MF	glycosphingolipid binding	1/ 423	2/ 17320	0.5	0.0482502	1	ENSGALG00010001967	LAMA1
1	GO:0035671	MF	enone reductase activity	1/ 423	2/ 17320	0.5	0.0482502	1	ENSGALG00010013290	AKR1D1
1	GO:0052725	MF	inositol-1,3,4-trisphosphate 6-kinase activity	1/ 423	2/ 17320	0.5	0.0482502	1	ENSGALG00010015103	ITPK1
1	GO:0052726	MF	inositol-1,3,4-trisphosphate 5-kinase activity	1/ 423	2/ 17320	0.5	0.0482502	1	ENSGALG00010015103	ITPK1
1	GO:0033798	MF	thyroxine 5-deiodinase activity	1/ 423	2/ 17320	0.5	0.0482502	1	ENSGALG00010018081	DIO3
1	GO:0033883	MF	pyridoxal phosphatase activity	1/ 423	2/ 17320	0.5	0.0482502	1	ENSGALG00010021115	ALPL
1	GO:0030492	MF	hemoglobin binding	1/ 423	2/ 17320	0.5	0.0482502	1	ENSGALG00010024885	SLC4A1
1	GO:0033906	MF	hyaluronoglucuronidase activity	1/ 423	2/ 17320	0.5	0.0482502	1	ENSGALG00010027641	HYAL3
1	GO:0004109	MF	coproporphyrinogen oxidase activity	1/ 423	2/ 17320	0.5	0.0482502	1	ENSGALG00010029647	RSAD1
1	GO:0047325	MF	inositol tetrakisphosphate 1-kinase activity	1/ 423	2/ 17320	0.5	0.0482502	1	ENSGALG00010015103	ITPK1
1	GO:0032542	MF	sulfiredoxin activity	1/ 423	2/ 17320	0.5	0.0482502	1	ENSGALG00010016875	SESN2
1	GO:0098770	MF	FBXO family protein binding	1/ 423	2/ 17320	0.5	0.0482502	1	ENSGALG00010008224	H3-IX
1	GO:0000702	MF	oxidized base lesion DNA N-glycosylase activity	1/ 423	2/ 17320	0.5	0.0482502	1	ENSGALG00010021546	OGG1
1	GO:0047057	MF	vitamin-K-epoxide reductase (warfarin-sensitive) activity	1/ 423	2/ 17320	0.5	0.0482502	1	ENSGALG00010000643	VKORC1
1	GO:0052732	MF	phosphoethanolamine phosphatase activity	1/ 423	2/ 17320	0.5	0.0482502	1	ENSGALG00010021115	ALPL
1	GO:0017129	MF	triglyceride binding	1/ 423	2/ 17320	0.5	0.0482502	1	ENSGALG00010021935	CETP
1	GO:0106370	MF	protein-L-histidine N-pros-methyltransferase activity	1/ 423	2/ 17320	0.5	0.0482502	1	ENSGALG00010019043	METTL9
1	GO:0003863	MF	3-methyl-2-oxobutanoate dehydrogenase (2-methylpropanoyl-transferring) activity	1/ 423	2/ 17320	0.5	0.0482502	1	ENSGALG00010008284	BCKDHA
1	GO:0003845	MF	11-beta-hydroxysteroid dehydrogenase [NAD(P)] activity	1/ 423	2/ 17320	0.5	0.0482502	1	ENSGALG00010021624	HSD11B2
6	GO:0050900	BP	leukocyte migration	6/ 423	108/ 17320	0.0555556	0.0490821	1	ENSGALG00010029962;ENSGALG00010029639;ENSGALG00010024583;ENSGALG00010029641;ENSGALG00010019246;ENSGALG00010025943	;;ITGB7;;IL17RC;CATH1

## Sheet: 12.32%PAR
Number	GO ID	Term Type	Description	Ratio_in_study	Ratio_in_pop	Rich factor	Pvalue	Padjust	Gene_ids	Gene_names
21	GO:0005581	CC	collagen trimer	21/ 683	74/ 17320	0.283784	9.8033e-07	0.0109789	ENSGALG00010003527;ENSGALG00010003551;ENSGALG00010011009;ENSGALG00010003557;ENSGALG00010003545;ENSGALG00010003533;ENSGALG00010003903;ENSGALG00010003646;ENSGALG00010003587;ENSGALG00010003538;ENSGALG00010003629;ENSGALG00010002050;ENSGALG00010003548;ENSGALG00010002366;ENSGALG00010003633;ENSGALG00010003570;ENSGALG00010003616;ENSGALG00010003625;ENSGALG00010017139;ENSGALG00010003542;ENSGALG00010003549	;;SFTPA1;;;;COL28A1;;;;;;;;;;;;COL9A2;;
11	GO:0005758	CC	mitochondrial intermembrane space	11/ 683	48/ 17320	0.229167	1.97202e-06	0.0109789	ENSGALG00010024789;ENSGALG00010027870;ENSGALG00010029657;ENSGALG00010021115;ENSGALG00010013859;ENSGALG00010026344;ENSGALG00010025985;ENSGALG00010001635;ENSGALG00010028368;ENSGALG00010017783;ENSGALG00010022937	SUOX;HAX1;CHCHD2;ALPL;MYOC;TIMM10;CHCHD10;TIMM10B;TIMM13;STAR;BLOC1S1
64	GO:0005576	CC	extracellular region	64/ 683	790/ 17320	0.0810127	2.21224e-06	0.0109789	ENSGALG00010003552;ENSGALG00010003757;ENSGALG00010005264;ENSGALG00010014742;ENSGALG00010007860;ENSGALG00010011543;ENSGALG00010013207;ENSGALG00010029313;ENSGALG00010027847;ENSGALG00010012092;ENSGALG00010024773;ENSGALG00010013303;ENSGALG00010016957;ENSGALG00010027886;ENSGALG00010003556;ENSGALG00010022764;ENSGALG00010003477;ENSGALG00010017212;ENSGALG00010016059;ENSGALG00010015801;ENSGALG00010020798;…	PI15;;ITIH2;PROZ;DEFB4A;;C1QTNF3;CCDC40;NRTN;OC3;APOA1;TFPI;WNT4;IL6R;;MFAP5;;TINAGL1;EPDR1;VSTM2L;C1QL2;PLTP;LYG2;ADAMTS4;MZB1;CD109;;ITIH6;OLFM2;FBLN1;BGLAP;;NTN3;SMOC1;LGI2;F7;;IL-17D;;CHRDL1;;THPO;RNASE6;;GREM1;;SPON2;;IFNG;DNAAF4;SPOCK2;;TCN2;AMH;IL21;;APOA5;SERPINF1;SMPD1;SEMA3F;FGF7;;CCL17;IGFBP4
24	GO:0005840	CC	ribosome	24/ 683	222/ 17320	0.108108	7.80034e-06	0.0109789	ENSGALG00010003537;ENSGALG00010003554;ENSGALG00010010496;ENSGALG00010028000;ENSGALG00010009168;ENSGALG00010000124;ENSGALG00010027609;ENSGALG00010003614;ENSGALG00010000131;ENSGALG00010003612;ENSGALG00010003605;ENSGALG00010028463;ENSGALG00010003645;ENSGALG00010003644;ENSGALG00010003640;ENSGALG00010028609;ENSGALG00010006178;ENSGALG00010013405;ENSGALG00010027362;ENSGALG00010003584;ENSGALG00010003626;…	;5_8S_rRNA;MRPL17;MRPL9;;;RPL36;;;5_8S_rRNA;5_8S_rRNA;RPS28;5_8S_rRNA;;;MRPS21;;RPS14;;;;5_8S_rRNA;5_8S_rRNA;RPS29
11	GO:0031970	CC	organelle envelope lumen	11/ 683	55/ 17320	0.2	8.1227e-06	0.0109789	ENSGALG00010024789;ENSGALG00010027870;ENSGALG00010029657;ENSGALG00010021115;ENSGALG00010013859;ENSGALG00010026344;ENSGALG00010025985;ENSGALG00010001635;ENSGALG00010028368;ENSGALG00010017783;ENSGALG00010022937	SUOX;HAX1;CHCHD2;ALPL;MYOC;TIMM10;CHCHD10;TIMM10B;TIMM13;STAR;BLOC1S1
23	GO:0003735	MF	structural constituent of ribosome	23/ 683	210/ 17320	0.109524	9.68993e-06	0.0109789	ENSGALG00010003537;ENSGALG00010003554;ENSGALG00010010496;ENSGALG00010028000;ENSGALG00010009168;ENSGALG00010027609;ENSGALG00010003614;ENSGALG00010003612;ENSGALG00010003605;ENSGALG00010028463;ENSGALG00010003645;ENSGALG00010003644;ENSGALG00010003640;ENSGALG00010028609;ENSGALG00010006178;ENSGALG00010013405;ENSGALG00010027362;ENSGALG00010018510;ENSGALG00010003584;ENSGALG00010003626;ENSGALG00010003540;…	;5_8S_rRNA;MRPL17;MRPL9;;RPL36;;5_8S_rRNA;5_8S_rRNA;RPS28;5_8S_rRNA;;;MRPS21;;RPS14;;;;;5_8S_rRNA;5_8S_rRNA;RPS29
16	GO:0098800	CC	inner mitochondrial membrane protein complex	16/ 683	119/ 17320	0.134454	1.7587e-05	0.0142476	ENSGALG00010011685;ENSGALG00010020743;ENSGALG00010001635;ENSGALG00010008295;ENSGALG00010000301;ENSGALG00010018767;ENSGALG00010028021;ENSGALG00010019149;ENSGALG00010026344;ENSGALG00010021315;ENSGALG00010024259;ENSGALG00010013416;ENSGALG00010025985;ENSGALG00010000561;ENSGALG00010023114;ENSGALG00010021851	NDUFA2;;TIMM10B;DMAC2;UQCR10;NDUFB6;ATP5D;;TIMM10;COX6A1;ATP5L;NDUFB2;CHCHD10;;UQCRHL;
11	GO:0009060	BP	aerobic respiration	11/ 683	65/ 17320	0.169231	4.24731e-05	0.0266388	ENSGALG00010020743;ENSGALG00010000301;ENSGALG00010018767;ENSGALG00010028021;ENSGALG00010019149;ENSGALG00010021315;ENSGALG00010025985;ENSGALG00010000561;ENSGALG00010022937;ENSGALG00010023114;ENSGALG00010021851	;UQCR10;NDUFB6;ATP5D;;COX6A1;CHCHD10;;BLOC1S1;UQCRHL;
11	GO:0045333	BP	cellular respiration	11/ 683	70/ 17320	0.157143	8.58805e-05	0.0463826	ENSGALG00010020743;ENSGALG00010000301;ENSGALG00010018767;ENSGALG00010028021;ENSGALG00010019149;ENSGALG00010021315;ENSGALG00010025985;ENSGALG00010000561;ENSGALG00010022937;ENSGALG00010023114;ENSGALG00010021851	;UQCR10;NDUFB6;ATP5D;;COX6A1;CHCHD10;;BLOC1S1;UQCRHL;
11	GO:0098803	CC	respiratory chain complex	11/ 683	70/ 17320	0.157143	8.58805e-05	0.0463826	ENSGALG00010011685;ENSGALG00010020743;ENSGALG00010008295;ENSGALG00010000301;ENSGALG00010018767;ENSGALG00010019149;ENSGALG00010021315;ENSGALG00010013416;ENSGALG00010000561;ENSGALG00010023114;ENSGALG00010021851	NDUFA2;;DMAC2;UQCR10;NDUFB6;;COX6A1;NDUFB2;;UQCRHL;
5	GO:0045940	BP	positive regulation of steroid metabolic process	5/ 683	14/ 17320	0.357143	0.000139807	0.064742	ENSGALG00010011933;ENSGALG00010024773;ENSGALG00010024675;ENSGALG00010017783;ENSGALG00010016957	IFNG;APOA1;NR1D1;STAR;WNT4
21	GO:0098798	CC	mitochondrial protein-containing complex	21/ 683	217/ 17320	0.0967742	0.000142272	0.064742	ENSGALG00010011685;ENSGALG00010020743;ENSGALG00010001635;ENSGALG00010008295;ENSGALG00010008284;ENSGALG00010010496;ENSGALG00010000301;ENSGALG00010018767;ENSGALG00010028021;ENSGALG00010019149;ENSGALG00010023114;ENSGALG00010026438;ENSGALG00010026344;ENSGALG00010021315;ENSGALG00010024259;ENSGALG00010013416;ENSGALG00010025985;ENSGALG00010000561;ENSGALG00010021851;ENSGALG00010028000;ENSGALG00010028368	NDUFA2;;TIMM10B;DMAC2;BCKDHA;MRPL17;UQCR10;NDUFB6;ATP5D;;UQCRHL;TOMM6;TIMM10;COX6A1;ATP5L;NDUFB2;CHCHD10;;;MRPL9;TIMM13
14	GO:0015980	BP	energy derivation by oxidation of organic compounds	14/ 683	113/ 17320	0.123894	0.000143048	0.064742	ENSGALG00010029308;ENSGALG00010000301;ENSGALG00010018767;ENSGALG00010020743;ENSGALG00010019149;ENSGALG00010028021;ENSGALG00010021315;ENSGALG00010011021;ENSGALG00010025985;ENSGALG00010000561;ENSGALG00010021851;ENSGALG00010024675;ENSGALG00010023114;ENSGALG00010022937	GAA;UQCR10;NDUFB6;;;ATP5D;COX6A1;PPP1R3G;CHCHD10;;;NR1D1;UQCRHL;BLOC1S1
10	GO:0070167	BP	regulation of biomineral tissue development	10/ 683	62/ 17320	0.16129	0.000143183	0.064742	ENSGALG00010024653;ENSGALG00010002500;ENSGALG00010027175;ENSGALG00010022117;ENSGALG00010016957;ENSGALG00010014573;ENSGALG00010023204;ENSGALG00010021611;ENSGALG00010028181;ENSGALG00010001202	RFLNA;OSR1;NOS3;FAM20C;WNT4;CEBPB;SRGN;GREM1;BGLAP;CFTR
10	GO:0110149	BP	regulation of biomineralization	10/ 683	63/ 17320	0.15873	0.000164276	0.0725915	ENSGALG00010024653;ENSGALG00010002500;ENSGALG00010027175;ENSGALG00010022117;ENSGALG00010016957;ENSGALG00010014573;ENSGALG00010023204;ENSGALG00010021611;ENSGALG00010028181;ENSGALG00010001202	RFLNA;OSR1;NOS3;FAM20C;WNT4;CEBPB;SRGN;GREM1;BGLAP;CFTR
3	GO:0042719	CC	mitochondrial intermembrane space protein transporter complex	3/ 683	4/ 17320	0.75	0.000237062	0.0943197	ENSGALG00010001635;ENSGALG00010026344;ENSGALG00010028368	TIMM10B;TIMM10;TIMM13
24	GO:1990351	CC	transporter complex	24/ 683	285/ 17320	0.0842105	0.000531895	0.181432	ENSGALG00010011685;ENSGALG00010013416;ENSGALG00010011841;ENSGALG00010027188;ENSGALG00010010680;ENSGALG00010027169;ENSGALG00010024401;ENSGALG00010023114;ENSGALG00010008295;ENSGALG00010027970;ENSGALG00010025505;ENSGALG00010002362;ENSGALG00010015134;ENSGALG00010007585;ENSGALG00010017200;ENSGALG00010023635;ENSGALG00010028368;ENSGALG00010025846;ENSGALG00010000301;ENSGALG00010018767;ENSGALG00010026344;…	NDUFA2;NDUFB2;KCNMB4;KCNH2;SHISA8;ABCB8;KCNC1;UQCRHL;DMAC2;GRIN3B;SCN9A;TRPC4;PLN;KCNG4;KCNQ4;SCN4A;TIMM13;GRIK4;UQCR10;NDUFB6;TIMM10;TIMM10B;;CFTR
8	GO:0019646	BP	aerobic electron transport chain	8/ 683	49/ 17320	0.163265	0.000604571	0.192699	ENSGALG00010020743;ENSGALG00010000301;ENSGALG00010018767;ENSGALG00010019149;ENSGALG00010021315;ENSGALG00010000561;ENSGALG00010023114;ENSGALG00010021851	;UQCR10;NDUFB6;;COX6A1;;UQCRHL;
6	GO:0042531	BP	positive regulation of tyrosine phosphorylation of STAT protein	6/ 683	28/ 17320	0.214286	0.00065892	0.206635	ENSGALG00010011933;ENSGALG00010027886;ENSGALG00010004228;ENSGALG00010014807;ENSGALG00010001612;ENSGALG00010026105	IFNG;IL6R;IL21;HES1;HPX;CNTF
36	GO:0009607	BP	response to biotic stimulus	36/ 683	507/ 17320	0.0710059	0.000679548	0.209721	ENSGALG00010027641;ENSGALG00010013492;ENSGALG00010007860;ENSGALG00010011543;ENSGALG00010008910;ENSGALG00010021509;ENSGALG00010005627;ENSGALG00010023744;ENSGALG00010008064;ENSGALG00010027425;ENSGALG00010019771;ENSGALG00010015831;ENSGALG00010004534;ENSGALG00010015838;ENSGALG00010014573;ENSGALG00010003240;ENSGALG00010026893;ENSGALG00010029639;ENSGALG00010028116;ENSGALG00010017954;ENSGALG00010009637;…	HYAL3;B3GALT5;DEFB4A;;TRIB1;DDIT4;;MT4;DDX60;CFD;VWCE;LYG2;CUBN;IFNLR1;CEBPB;PLACL2;FKBP5;;HYAL1;PTGER2;CYBA;RNASE6;EXOSC5;SPON2;;IFNG;TMCO1;JAGN1;IL17RC;GZMA;;NFKBIB;SMPD1;NR1D1;MX1;TRIM62
35	GO:0043207	BP	response to external biotic stimulus	35/ 683	488/ 17320	0.0717213	0.000812002	0.239208	ENSGALG00010027641;ENSGALG00010013492;ENSGALG00010007860;ENSGALG00010011543;ENSGALG00010008910;ENSGALG00010021509;ENSGALG00010005627;ENSGALG00010023744;ENSGALG00010008064;ENSGALG00010027425;ENSGALG00010019771;ENSGALG00010015831;ENSGALG00010004534;ENSGALG00010015838;ENSGALG00010014573;ENSGALG00010003240;ENSGALG00010026893;ENSGALG00010029639;ENSGALG00010028116;ENSGALG00010017954;ENSGALG00010009637;…	HYAL3;B3GALT5;DEFB4A;;TRIB1;DDIT4;;MT4;DDX60;CFD;VWCE;LYG2;CUBN;IFNLR1;CEBPB;PLACL2;FKBP5;;HYAL1;PTGER2;CYBA;RNASE6;EXOSC5;SPON2;;IFNG;JAGN1;IL17RC;GZMA;;NFKBIB;SMPD1;NR1D1;MX1;TRIM62
17	GO:0005743	CC	mitochondrial inner membrane	17/ 683	183/ 17320	0.0928962	0.000943925	0.260564	ENSGALG00010011685;ENSGALG00010027169;ENSGALG00010026344;ENSGALG00010000301;ENSGALG00010018767;ENSGALG00010028021;ENSGALG00010013859;ENSGALG00010006463;ENSGALG00010014243;ENSGALG00010021851;ENSGALG00010020653;ENSGALG00010029509;ENSGALG00010013416;ENSGALG00010021315;ENSGALG00010028368;ENSGALG00010001635;ENSGALG00010027540	NDUFA2;ABCB8;TIMM10;UQCR10;NDUFB6;ATP5D;MYOC;SCO2;HIGD2A;;NDUFAF3;DNAJC30;NDUFB2;COX6A1;TIMM13;TIMM10B;PPOX
6	GO:0070069	CC	cytochrome complex	6/ 683	30/ 17320	0.2	0.000971168	0.262256	ENSGALG00010020743;ENSGALG00010000301;ENSGALG00010019149;ENSGALG00010021315;ENSGALG00010000561;ENSGALG00010023114	;UQCR10;;COX6A1;;UQCRHL
3	GO:0005883	CC	neurofilament	3/ 683	6/ 17320	0.5	0.00111672	0.271405	ENSGALG00010018944;ENSGALG00010000191;ENSGALG00010017612	NEFL;NEFH;CLDN11
3	GO:0004955	MF	prostaglandin receptor activity	3/ 683	6/ 17320	0.5	0.00111672	0.271405	ENSGALG00010023902;ENSGALG00010017954;ENSGALG00010017946	PTGER3;PTGER2;PTGDR
4	GO:0010893	BP	positive regulation of steroid biosynthetic process	4/ 683	13/ 17320	0.307692	0.0012889	0.29437	ENSGALG00010011933;ENSGALG00010024675;ENSGALG00010017783;ENSGALG00010016957	IFNG;NR1D1;STAR;WNT4
30	GO:0051707	BP	response to other organism	30/ 683	415/ 17320	0.0722892	0.00130205	0.29437	ENSGALG00010027641;ENSGALG00010013492;ENSGALG00010007860;ENSGALG00010011543;ENSGALG00010021509;ENSGALG00010005627;ENSGALG00010008064;ENSGALG00010027425;ENSGALG00010019771;ENSGALG00010015831;ENSGALG00010004534;ENSGALG00010015838;ENSGALG00010014573;ENSGALG00010003240;ENSGALG00010026893;ENSGALG00010029639;ENSGALG00010028116;ENSGALG00010017954;ENSGALG00010009637;ENSGALG00010011433;ENSGALG00010008310;…	HYAL3;B3GALT5;DEFB4A;;DDIT4;;DDX60;CFD;VWCE;LYG2;CUBN;IFNLR1;CEBPB;PLACL2;FKBP5;;HYAL1;PTGER2;CYBA;RNASE6;EXOSC5;SPON2;;IFNG;JAGN1;IL17RC;GZMA;SMPD1;MX1;TRIM62
10	GO:0006022	BP	aminoglycan metabolic process	10/ 683	82/ 17320	0.121951	0.00140658	0.314347	ENSGALG00010015820;ENSGALG00010008036;ENSGALG00010027641;ENSGALG00010021659;ENSGALG00010015831;ENSGALG00010012040;ENSGALG00010028116;ENSGALG00010000422;ENSGALG00010005264;ENSGALG00010027611	;SPOCK3;HYAL3;SPOCK2;LYG2;B4GALT7;HYAL1;ITIH6;ITIH2;B3GNT3
9	GO:0032675	BP	regulation of interleukin-6 production	9/ 683	69/ 17320	0.130435	0.00149508	0.317815	ENSGALG00010011933;ENSGALG00010005530;ENSGALG00010013207;ENSGALG00010019246;ENSGALG00010017676;ENSGALG00010014573;ENSGALG00010009637;ENSGALG00010027886;ENSGALG00010024159	IFNG;IL-17D;C1QTNF3;IL17RC;SPON2;CEBPB;CYBA;IL6R;NLRX1
2	GO:0072141	BP	renal interstitial fibroblast development	2/ 683	2/ 17320	1	0.00155287	0.317815	ENSGALG00010014807;ENSGALG00010002500	HES1;OSR1
2	GO:0046848	MF	hydroxyapatite binding	2/ 683	2/ 17320	1	0.00155287	0.317815	ENSGALG00010028181;ENSGALG00010012092	BGLAP;OC3
2	GO:0004573	MF	Glc3Man9GlcNAc2 oligosaccharide glucosidase activity	2/ 683	2/ 17320	1	0.00155287	0.317815	ENSGALG00010006146;ENSGALG00010006120	CCDC142;MOGS
2	GO:0008147	MF	structural constituent of bone	2/ 683	2/ 17320	1	0.00155287	0.317815	ENSGALG00010028181;ENSGALG00010012092	BGLAP;OC3
9	GO:0022904	BP	respiratory electron transport chain	9/ 683	70/ 17320	0.128571	0.00165693	0.33558	ENSGALG00010020743;ENSGALG00010000301;ENSGALG00010018767;ENSGALG00010019149;ENSGALG00010006463;ENSGALG00010021315;ENSGALG00010000561;ENSGALG00010023114;ENSGALG00010021851	;UQCR10;NDUFB6;;SCO2;COX6A1;;UQCRHL;
3	GO:0032264	BP	IMP salvage	3/ 683	7/ 17320	0.428571	0.00189705	0.358101	ENSGALG00010027923;ENSGALG00010007899;ENSGALG00010025504	AMPD2;APRT;AMPD1
3	GO:0099571	CC	postsynaptic cytoskeleton	3/ 683	7/ 17320	0.428571	0.00189705	0.358101	ENSGALG00010018944;ENSGALG00010000191;ENSGALG00010010774	NEFL;NEFH;KPTN
3	GO:0004954	MF	prostanoid receptor activity	3/ 683	7/ 17320	0.428571	0.00189705	0.358101	ENSGALG00010023902;ENSGALG00010017954;ENSGALG00010017946	PTGER3;PTGER2;PTGDR
4	GO:0110150	BP	negative regulation of biomineralization	4/ 683	15/ 17320	0.266667	0.00231057	0.408404	ENSGALG00010024653;ENSGALG00010021611;ENSGALG00010023204;ENSGALG00010027175	RFLNA;GREM1;SRGN;NOS3
4	GO:0006123	BP	mitochondrial electron transport, cytochrome c to oxygen	4/ 683	15/ 17320	0.266667	0.00231057	0.408404	ENSGALG00010020743;ENSGALG00010021315;ENSGALG00010000561;ENSGALG00010019149	;COX6A1;;
4	GO:0070168	BP	negative regulation of biomineral tissue development	4/ 683	15/ 17320	0.266667	0.00231057	0.408404	ENSGALG00010024653;ENSGALG00010021611;ENSGALG00010023204;ENSGALG00010027175	RFLNA;GREM1;SRGN;NOS3
9	GO:0062013	BP	positive regulation of small molecule metabolic process	9/ 683	74/ 17320	0.121622	0.0024501	0.424317	ENSGALG00010011933;ENSGALG00010024773;ENSGALG00010027175;ENSGALG00010024675;ENSGALG00010011021;ENSGALG00010016957;ENSGALG00010024749;ENSGALG00010018990;ENSGALG00010017783	IFNG;APOA1;NOS3;NR1D1;PPP1R3G;WNT4;APOA5;GCK;STAR
23	GO:0031966	CC	mitochondrial membrane	23/ 683	303/ 17320	0.0759076	0.00256766	0.434113	ENSGALG00010011685;ENSGALG00010028021;ENSGALG00010013859;ENSGALG00010021315;ENSGALG00010029509;ENSGALG00010013416;ENSGALG00010027540;ENSGALG00010027169;ENSGALG00010027870;ENSGALG00010025745;ENSGALG00010014243;ENSGALG00010015134;ENSGALG00010022734;ENSGALG00010028368;ENSGALG00010021115;ENSGALG00010023972;ENSGALG00010000301;ENSGALG00010018767;ENSGALG00010006463;ENSGALG00010026344;ENSGALG00010020653;…	NDUFA2;ATP5D;MYOC;COX6A1;DNAJC30;NDUFB2;PPOX;ABCB8;HAX1;COX14;HIGD2A;PLN;;TIMM13;ALPL;;UQCR10;NDUFB6;SCO2;TIMM10;NDUFAF3;TIMM10B;
37	GO:0044419	BP	biological process involved in interspecies interaction between organisms	37/ 683	560/ 17320	0.0660714	0.00261487	0.43442	ENSGALG00010000156;ENSGALG00010027641;ENSGALG00010013492;ENSGALG00010007860;ENSGALG00010011543;ENSGALG00010021509;ENSGALG00010009067;ENSGALG00010005627;ENSGALG00010008064;ENSGALG00010027425;ENSGALG00010019771;ENSGALG00010015831;ENSGALG00010004534;ENSGALG00010015838;ENSGALG00010014573;ENSGALG00010003240;ENSGALG00010018616;ENSGALG00010007873;ENSGALG00010026893;ENSGALG00010029639;ENSGALG00010028116;…	;HYAL3;B3GALT5;DEFB4A;;DDIT4;;;DDX60;CFD;VWCE;LYG2;CUBN;IFNLR1;CEBPB;PLACL2;;;FKBP5;;HYAL1;PTGER2;CYBA;RNASE6;;EXOSC5;SPON2;;IFNG;NECTIN4;JAGN1;IL17RC;GZMA;SMPD1;;MX1;TRIM62
9	GO:0030203	BP	glycosaminoglycan metabolic process	9/ 683	75/ 17320	0.12	0.00268912	0.439366	ENSGALG00010015820;ENSGALG00010008036;ENSGALG00010027641;ENSGALG00010021659;ENSGALG00010015831;ENSGALG00010012040;ENSGALG00010028116;ENSGALG00010000422;ENSGALG00010005264	;SPOCK3;HYAL3;SPOCK2;LYG2;B4GALT7;HYAL1;ITIH6;ITIH2
8	GO:0110148	BP	biomineralization	8/ 683	62/ 17320	0.129032	0.00289492	0.46905	ENSGALG00010021115;ENSGALG00010003252;ENSGALG00010022117;ENSGALG00010012092;ENSGALG00010024365;ENSGALG00010020810;ENSGALG00010028181;ENSGALG00010004224	ALPL;PHEX;FAM20C;OC3;;IFITM5;BGLAP;NT5E
3	GO:0007260	BP	tyrosine phosphorylation of STAT protein	3/ 683	8/ 17320	0.375	0.0029466	0.473478	ENSGALG00010004228;ENSGALG00010001612;ENSGALG00010026105	IL21;HPX;CNTF
6	GO:0042509	BP	regulation of tyrosine phosphorylation of STAT protein	6/ 683	38/ 17320	0.157895	0.00345699	0.546458	ENSGALG00010011933;ENSGALG00010027886;ENSGALG00010004228;ENSGALG00010014807;ENSGALG00010001612;ENSGALG00010026105	IFNG;IL6R;IL21;HES1;HPX;CNTF
9	GO:0022900	BP	electron transport chain	9/ 683	79/ 17320	0.113924	0.00383545	0.578082	ENSGALG00010020743;ENSGALG00010000301;ENSGALG00010018767;ENSGALG00010019149;ENSGALG00010006463;ENSGALG00010021315;ENSGALG00010000561;ENSGALG00010023114;ENSGALG00010021851	;UQCR10;NDUFB6;;SCO2;COX6A1;;UQCRHL;
21	GO:1902495	CC	transmembrane transporter complex	21/ 683	272/ 17320	0.0772059	0.00391423	0.580281	ENSGALG00010011685;ENSGALG00010027970;ENSGALG00010008295;ENSGALG00010027188;ENSGALG00010025846;ENSGALG00010010680;ENSGALG00010000301;ENSGALG00010018767;ENSGALG00010023114;ENSGALG00010025505;ENSGALG00010001202;ENSGALG00010011841;ENSGALG00010002362;ENSGALG00010015134;ENSGALG00010027169;ENSGALG00010013416;ENSGALG00010007585;ENSGALG00010017200;ENSGALG00010024401;ENSGALG00010023635;ENSGALG00010021851	NDUFA2;GRIN3B;DMAC2;KCNH2;GRIK4;SHISA8;UQCR10;NDUFB6;UQCRHL;SCN9A;CFTR;KCNMB4;TRPC4;PLN;ABCB8;NDUFB2;KCNG4;KCNQ4;KCNC1;SCN4A;
7	GO:0030500	BP	regulation of bone mineralization	7/ 683	52/ 17320	0.134615	0.0041102	0.580281	ENSGALG00010024653;ENSGALG00010002500;ENSGALG00010022117;ENSGALG00010016957;ENSGALG00010023204;ENSGALG00010021611;ENSGALG00010028181	RFLNA;OSR1;FAM20C;WNT4;SRGN;GREM1;BGLAP
3	GO:0000028	BP	ribosomal small subunit assembly	3/ 683	9/ 17320	0.333333	0.00429104	0.580281	ENSGALG00010027362;ENSGALG00010013405;ENSGALG00010028463	;RPS14;RPS28
3	GO:0072376	BP	protein activation cascade	3/ 683	9/ 17320	0.333333	0.00429104	0.580281	ENSGALG00010012285;ENSGALG00010027947;ENSGALG00010012430	FBLN1;GP9;F13B
3	GO:0034364	CC	high-density lipoprotein particle	3/ 683	9/ 17320	0.333333	0.00429104	0.580281	ENSGALG00010016006;ENSGALG00010024773;ENSGALG00010024749	PLTP;APOA1;APOA5
2	GO:0010901	BP	regulation of very-low-density lipoprotein particle remodeling	2/ 683	3/ 17320	0.666667	0.00453647	0.580281	ENSGALG00010024773;ENSGALG00010024749	APOA1;APOA5
2	GO:0070859	BP	positive regulation of bile acid biosynthetic process	2/ 683	3/ 17320	0.666667	0.00453647	0.580281	ENSGALG00010024675;ENSGALG00010017783	NR1D1;STAR
2	GO:1900158	BP	negative regulation of bone mineralization involved in bone maturation	2/ 683	3/ 17320	0.666667	0.00453647	0.580281	ENSGALG00010024653;ENSGALG00010021611	RFLNA;GREM1
2	GO:1904253	BP	positive regulation of bile acid metabolic process	2/ 683	3/ 17320	0.666667	0.00453647	0.580281	ENSGALG00010024675;ENSGALG00010017783	NR1D1;STAR
2	GO:0010273	BP	detoxification of copper ion	2/ 683	3/ 17320	0.666667	0.00453647	0.580281	ENSGALG00010023744;ENSGALG00010023794	MT4;MT3
2	GO:0033693	BP	neurofilament bundle assembly	2/ 683	3/ 17320	0.666667	0.00453647	0.580281	ENSGALG00010018944;ENSGALG00010000191	NEFL;NEFH
2	GO:2000355	BP	negative regulation of ovarian follicle development	2/ 683	3/ 17320	0.666667	0.00453647	0.580281	ENSGALG00010027641;ENSGALG00010027880	HYAL3;AMH
2	GO:0099160	CC	postsynaptic intermediate filament cytoskeleton	2/ 683	3/ 17320	0.666667	0.00453647	0.580281	ENSGALG00010018944;ENSGALG00010000191	NEFL;NEFH
2	GO:0003876	MF	AMP deaminase activity	2/ 683	3/ 17320	0.666667	0.00453647	0.580281	ENSGALG00010027923;ENSGALG00010025504	AMPD2;AMPD1
2	GO:0099184	MF	structural constituent of postsynaptic intermediate filament cytoskeleton	2/ 683	3/ 17320	0.666667	0.00453647	0.580281	ENSGALG00010018944;ENSGALG00010000191	NEFL;NEFH
2	GO:0047623	MF	adenosine-phosphate deaminase activity	2/ 683	3/ 17320	0.666667	0.00453647	0.580281	ENSGALG00010027923;ENSGALG00010025504	AMPD2;AMPD1
4	GO:0005751	CC	mitochondrial respiratory chain complex IV	4/ 683	18/ 17320	0.222222	0.00471486	0.598012	ENSGALG00010020743;ENSGALG00010021315;ENSGALG00010000561;ENSGALG00010019149	;COX6A1;;
16	GO:0006091	BP	generation of precursor metabolites and energy	16/ 683	194/ 17320	0.0824742	0.00476736	0.598012	ENSGALG00010020743;ENSGALG00010006463;ENSGALG00010000301;ENSGALG00010018767;ENSGALG00010029308;ENSGALG00010019149;ENSGALG00010028021;ENSGALG00010021315;ENSGALG00010011021;ENSGALG00010018990;ENSGALG00010025985;ENSGALG00010000561;ENSGALG00010021851;ENSGALG00010024675;ENSGALG00010023114;ENSGALG00010022937	;SCO2;UQCR10;NDUFB6;GAA;;ATP5D;COX6A1;PPP1R3G;GCK;CHCHD10;;;NR1D1;UQCRHL;BLOC1S1
11	GO:0016798	MF	hydrolase activity, acting on glycosyl bonds	11/ 683	114/ 17320	0.0964912	0.00536973	0.664991	ENSGALG00010015820;ENSGALG00010006146;ENSGALG00010029308;ENSGALG00010027641;ENSGALG00010015831;ENSGALG00010017346;ENSGALG00010028116;ENSGALG00010024347;ENSGALG00010006120;ENSGALG00010021546;ENSGALG00010001570	;CCDC142;GAA;HYAL3;LYG2;GM2A;HYAL1;OTOG;MOGS;OGG1;SMPD1
43	GO:0005615	CC	extracellular space	43/ 683	714/ 17320	0.0602241	0.00573177	0.700899	ENSGALG00010024773;ENSGALG00010007860;ENSGALG00010011543;ENSGALG00010013207;ENSGALG00010024602;ENSGALG00010016957;ENSGALG00010013303;ENSGALG00010013859;ENSGALG00010018430;ENSGALG00010027425;ENSGALG00010001508;ENSGALG00010029639;ENSGALG00010024587;ENSGALG00010027561;ENSGALG00010026537;ENSGALG00010023204;ENSGALG00010012285;ENSGALG00010021485;ENSGALG00010011009;ENSGALG00010000453;ENSGALG00010005530;…	APOA1;DEFB4A;;C1QTNF3;PROCR;WNT4;TFPI;MYOC;PYROXD2;CFD;CD109;;;ADAMTS4;FJX1;SRGN;FBLN1;SMOC1;SFTPA1;;IL-17D;HYAL1;SMPD1;SERPINB10B;C1QL2;PLTP;SLCO4C1;GREM1;SPON2;IFNG;ANPEP;FAM20C;AMH;IL21;APOA5;SERPINF1;METRN;HPX;FGF7;CNTF;ANGPT2;CCL17;IGFBP4
4	GO:0006027	BP	glycosaminoglycan catabolic process	4/ 683	19/ 17320	0.210526	0.00578839	0.703398	ENSGALG00010015820;ENSGALG00010028116;ENSGALG00010027641;ENSGALG00010015831	;HYAL1;HYAL3;LYG2
3	GO:0060231	BP	mesenchymal to epithelial transition	3/ 683	10/ 17320	0.3	0.0059517	0.705604	ENSGALG00010021611;ENSGALG00010016957;ENSGALG00010013861	GREM1;WNT4;TCF15
3	GO:0106380	BP	purine ribonucleotide salvage	3/ 683	10/ 17320	0.3	0.0059517	0.705604	ENSGALG00010027923;ENSGALG00010007899;ENSGALG00010025504	AMPD2;APRT;AMPD1
3	GO:0030502	BP	negative regulation of bone mineralization	3/ 683	10/ 17320	0.3	0.0059517	0.705604	ENSGALG00010024653;ENSGALG00010021611;ENSGALG00010023204	RFLNA;GREM1;SRGN
3	GO:0004953	MF	icosanoid receptor activity	3/ 683	10/ 17320	0.3	0.0059517	0.705604	ENSGALG00010023902;ENSGALG00010017954;ENSGALG00010017946	PTGER3;PTGER2;PTGDR
17	GO:0019866	CC	organelle inner membrane	17/ 683	211/ 17320	0.0805687	0.00618054	0.728293	ENSGALG00010011685;ENSGALG00010027169;ENSGALG00010026344;ENSGALG00010000301;ENSGALG00010018767;ENSGALG00010028021;ENSGALG00010013859;ENSGALG00010006463;ENSGALG00010014243;ENSGALG00010021851;ENSGALG00010020653;ENSGALG00010029509;ENSGALG00010013416;ENSGALG00010021315;ENSGALG00010028368;ENSGALG00010001635;ENSGALG00010027540	NDUFA2;ABCB8;TIMM10;UQCR10;NDUFB6;ATP5D;MYOC;SCO2;HIGD2A;;NDUFAF3;DNAJC30;NDUFB2;COX6A1;TIMM13;TIMM10B;PPOX
39	GO:0005198	MF	structural molecule activity	39/ 683	631/ 17320	0.0618067	0.00633849	0.742405	ENSGALG00010003537;ENSGALG00010003554;ENSGALG00010010496;ENSGALG00010028000;ENSGALG00010012092;ENSGALG00010013579;ENSGALG00010009168;ENSGALG00010029608;ENSGALG00010000191;ENSGALG00010027609;ENSGALG00010020351;ENSGALG00010018944;ENSGALG00010012285;ENSGALG00010028181;ENSGALG00010012350;ENSGALG00010003612;ENSGALG00010003605;ENSGALG00010028463;ENSGALG00010003645;ENSGALG00010003644;ENSGALG00010024347;…	;5_8S_rRNA;MRPL17;MRPL9;OC3;HIST1H2A4L1;;CLDN9;NEFH;RPL36;CROCC;NEFL;FBLN1;BGLAP;HIST1H2A4L1;5_8S_rRNA;5_8S_rRNA;RPS28;5_8S_rRNA;;OTOG;;;MRPS21;;;HIST1H3H;RPS14;CLDN11;SNTB2;CLDN5;5_8S_rRNA;;;;;;5_8S_rRNA;RPS29
8	GO:0046718	BP	viral entry into host cell	8/ 683	71/ 17320	0.112676	0.00669187	0.756454	ENSGALG00010000156;ENSGALG00010007873;ENSGALG00010028490;ENSGALG00010023824;ENSGALG00010009067;ENSGALG00010001570;ENSGALG00010002949;ENSGALG00010018616	;;NECTIN4;;;SMPD1;;
8	GO:0044409	BP	entry into host	8/ 683	71/ 17320	0.112676	0.00669187	0.756454	ENSGALG00010000156;ENSGALG00010007873;ENSGALG00010028490;ENSGALG00010023824;ENSGALG00010009067;ENSGALG00010001570;ENSGALG00010002949;ENSGALG00010018616	;;NECTIN4;;;SMPD1;;
15	GO:0062012	BP	regulation of small molecule metabolic process	15/ 683	184/ 17320	0.0815217	0.00690674	0.771769	ENSGALG00010011933;ENSGALG00010024773;ENSGALG00010027175;ENSGALG00010017783;ENSGALG00010022511;ENSGALG00010021664;ENSGALG00010016957;ENSGALG00010011021;ENSGALG00010013207;ENSGALG00010011388;ENSGALG00010024749;ENSGALG00010029509;ENSGALG00010018990;ENSGALG00010021509;ENSGALG00010024675	IFNG;APOA1;NOS3;STAR;IGFBP4;TYSND1;WNT4;PPP1R3G;C1QTNF3;GPR50;APOA5;DNAJC30;GCK;DDIT4;NR1D1
10	GO:0050731	BP	positive regulation of peptidyl-tyrosine phosphorylation	10/ 683	102/ 17320	0.0980392	0.00695525	0.772748	ENSGALG00010011933;ENSGALG00010027870;ENSGALG00010027886;ENSGALG00010021469;ENSGALG00010004228;ENSGALG00010014807;ENSGALG00010001612;ENSGALG00010021611;ENSGALG00010016094;ENSGALG00010026105	IFNG;HAX1;IL6R;CSPG4;IL21;HES1;HPX;GREM1;FGF7;CNTF
4	GO:0045277	CC	respiratory chain complex IV	4/ 683	20/ 17320	0.2	0.00701317	0.774756	ENSGALG00010020743;ENSGALG00010021315;ENSGALG00010000561;ENSGALG00010019149	;COX6A1;;
14	GO:0009615	BP	response to virus	14/ 683	165/ 17320	0.0848485	0.00706925	0.77654	ENSGALG00010011933;ENSGALG00010027641;ENSGALG00010019771;ENSGALG00010029639;ENSGALG00010011543;ENSGALG00010028116;ENSGALG00010021509;ENSGALG00010015838;ENSGALG00010017676;ENSGALG00010001570;ENSGALG00010005627;ENSGALG00010008310;ENSGALG00010013809;ENSGALG00010008064	IFNG;HYAL3;VWCE;;;HYAL1;DDIT4;IFNLR1;SPON2;SMPD1;;EXOSC5;MX1;DDX60
6	GO:0046889	BP	positive regulation of lipid biosynthetic process	6/ 683	44/ 17320	0.136364	0.00724371	0.78607	ENSGALG00010011933;ENSGALG00010024773;ENSGALG00010017783;ENSGALG00010016957;ENSGALG00010024749;ENSGALG00010024675	IFNG;APOA1;STAR;WNT4;APOA5;NR1D1
7	GO:0031214	BP	biomineral tissue development	7/ 683	58/ 17320	0.12069	0.007544	0.810375	ENSGALG00010021115;ENSGALG00010003252;ENSGALG00010022117;ENSGALG00010012092;ENSGALG00010024365;ENSGALG00010020810;ENSGALG00010028181	ALPL;PHEX;FAM20C;OC3;;IFITM5;BGLAP
9	GO:0044000	BP	movement in host	9/ 683	88/ 17320	0.102273	0.00779932	0.821775	ENSGALG00010000156;ENSGALG00010007873;ENSGALG00010028490;ENSGALG00010023824;ENSGALG00010009067;ENSGALG00010001570;ENSGALG00010002949;ENSGALG00010017733;ENSGALG00010018616	;;NECTIN4;;;SMPD1;;TRIM62;
5	GO:0051180	BP	vitamin transport	5/ 683	32/ 17320	0.15625	0.0078206	0.821775	ENSGALG00010004534;ENSGALG00010000286;ENSGALG00010024034;ENSGALG00010024773;ENSGALG00010009208	CUBN;TCN2;LRP2;APOA1;SLC5A6
8	GO:0004867	MF	serine-type endopeptidase inhibitor activity	8/ 683	73/ 17320	0.109589	0.00789672	0.821775	ENSGALG00010011664;ENSGALG00010005264;ENSGALG00010003903;ENSGALG00010001508;ENSGALG00010000422;ENSGALG00010013303;ENSGALG00010029387;ENSGALG00010027270	SERPINB10B;ITIH2;COL28A1;CD109;ITIH6;TFPI;SERPINF1;
3	GO:0032261	BP	purine nucleotide salvage	3/ 683	11/ 17320	0.272727	0.00794599	0.821775	ENSGALG00010027923;ENSGALG00010007899;ENSGALG00010025504	AMPD2;APRT;AMPD1
3	GO:0031005	MF	filamin binding	3/ 683	11/ 17320	0.272727	0.00794599	0.821775	ENSGALG00010024653;ENSGALG00010016602;ENSGALG00010001506	RFLNA;HSPB7;DPYSL4
6	GO:0032755	BP	positive regulation of interleukin-6 production	6/ 683	45/ 17320	0.133333	0.00808618	0.825258	ENSGALG00010011933;ENSGALG00010005530;ENSGALG00010027886;ENSGALG00010019246;ENSGALG00010009637;ENSGALG00010017676	IFNG;IL-17D;IL6R;IL17RC;CYBA;SPON2
4	GO:0006026	BP	aminoglycan catabolic process	4/ 683	21/ 17320	0.190476	0.00839754	0.83803	ENSGALG00010015820;ENSGALG00010028116;ENSGALG00010027641;ENSGALG00010015831	;HYAL1;HYAL3;LYG2
4	GO:0030212	BP	hyaluronan metabolic process	4/ 683	21/ 17320	0.190476	0.00839754	0.83803	ENSGALG00010000422;ENSGALG00010028116;ENSGALG00010005264;ENSGALG00010027641	ITIH6;HYAL1;ITIH2;HYAL3
2	GO:0072012	BP	glomerulus vasculature development	2/ 683	4/ 17320	0.5	0.00883589	0.83803	ENSGALG00010014807;ENSGALG00010002500	HES1;OSR1
2	GO:0030046	BP	parallel actin filament bundle assembly	2/ 683	4/ 17320	0.5	0.00883589	0.83803	ENSGALG00010019076;ENSGALG00010008092	ESPN;SPIRE2
2	GO:1900157	BP	regulation of bone mineralization involved in bone maturation	2/ 683	4/ 17320	0.5	0.00883589	0.83803	ENSGALG00010024653;ENSGALG00010021611	RFLNA;GREM1
2	GO:0061440	BP	kidney vasculature development	2/ 683	4/ 17320	0.5	0.00883589	0.83803	ENSGALG00010014807;ENSGALG00010002500	HES1;OSR1
2	GO:0070120	BP	ciliary neurotrophic factor-mediated signaling pathway	2/ 683	4/ 17320	0.5	0.00883589	0.83803	ENSGALG00010027886;ENSGALG00010026105	IL6R;CNTF
2	GO:0061437	BP	renal system vasculature development	2/ 683	4/ 17320	0.5	0.00883589	0.83803	ENSGALG00010014807;ENSGALG00010002500	HES1;OSR1
2	GO:0030368	MF	interleukin-17 receptor activity	2/ 683	4/ 17320	0.5	0.00883589	0.83803	ENSGALG00010019246;ENSGALG00010008043	IL17RC;IL17REL
2	GO:0004957	MF	prostaglandin E receptor activity	2/ 683	4/ 17320	0.5	0.00883589	0.83803	ENSGALG00010023902;ENSGALG00010017954	PTGER3;PTGER2
2	GO:0032422	MF	purine-rich negative regulatory element binding	2/ 683	4/ 17320	0.5	0.00883589	0.83803	ENSGALG00010020743;ENSGALG00010012412	;PURA
2	GO:0016531	MF	copper chaperone activity	2/ 683	4/ 17320	0.5	0.00883589	0.83803	ENSGALG00010014319;ENSGALG00010006463	;SCO2
7	GO:0005044	MF	scavenger receptor activity	7/ 683	61/ 17320	0.114754	0.0098954	0.920556	ENSGALG00010018430;ENSGALG00010026079;ENSGALG00010001560;ENSGALG00010001816;ENSGALG00010022050;ENSGALG00010003440;ENSGALG00010018943	PYROXD2;;;;;;ACKR4
9	GO:0004553	MF	hydrolase activity, hydrolyzing O-glycosyl compounds	9/ 683	92/ 17320	0.0978261	0.0103318	0.956579	ENSGALG00010015820;ENSGALG00010006146;ENSGALG00010029308;ENSGALG00010027641;ENSGALG00010015831;ENSGALG00010017346;ENSGALG00010028116;ENSGALG00010024347;ENSGALG00010006120	;CCDC142;GAA;HYAL3;LYG2;GM2A;HYAL1;OTOG;MOGS
8	GO:0030278	BP	regulation of ossification	8/ 683	77/ 17320	0.103896	0.0107859	0.989198	ENSGALG00010024653;ENSGALG00010009467;ENSGALG00010002500;ENSGALG00010022117;ENSGALG00010016957;ENSGALG00010023204;ENSGALG00010021611;ENSGALG00010028181	RFLNA;KROX20;OSR1;FAM20C;WNT4;SRGN;GREM1;BGLAP
6	GO:0070555	BP	response to interleukin-1	6/ 683	48/ 17320	0.125	0.0110339	0.9926	ENSGALG00010027641;ENSGALG00010029639;ENSGALG00010024675;ENSGALG00010028116;ENSGALG00010001570;ENSGALG00010023744	HYAL3;;NR1D1;HYAL1;SMPD1;MT4
9	GO:1990204	CC	oxidoreductase complex	9/ 683	93/ 17320	0.0967742	0.0110518	0.9926	ENSGALG00010011685;ENSGALG00010008295;ENSGALG00010008284;ENSGALG00010000301;ENSGALG00010018767;ENSGALG00010009637;ENSGALG00010013416;ENSGALG00010023114;ENSGALG00010021851	NDUFA2;DMAC2;BCKDHA;UQCR10;NDUFB6;CYBA;NDUFB2;UQCRHL;
8	GO:0038024	MF	cargo receptor activity	8/ 683	78/ 17320	0.102564	0.0116165	1	ENSGALG00010018430;ENSGALG00010026079;ENSGALG00010001560;ENSGALG00010004534;ENSGALG00010001816;ENSGALG00010022050;ENSGALG00010003440;ENSGALG00010018943	PYROXD2;;;CUBN;;;;ACKR4
4	GO:0015986	BP	proton motive force-driven ATP synthesis	4/ 683	23/ 17320	0.173913	0.0116754	1	ENSGALG00010024259;ENSGALG00010028021;ENSGALG00010022734;ENSGALG00010021851	ATP5L;ATP5D;;
6	GO:0050817	BP	coagulation	6/ 683	49/ 17320	0.122449	0.0121659	1	ENSGALG00010008376;ENSGALG00010014789;ENSGALG00010027947;ENSGALG00010012430;ENSGALG00010018067;ENSGALG00010014742	MMRN1;F7;GP9;F13B;;PROZ
6	GO:0007596	BP	blood coagulation	6/ 683	49/ 17320	0.122449	0.0121659	1	ENSGALG00010008376;ENSGALG00010014789;ENSGALG00010027947;ENSGALG00010012430;ENSGALG00010018067;ENSGALG00010014742	MMRN1;F7;GP9;F13B;;PROZ
5	GO:0070169	BP	positive regulation of biomineral tissue development	5/ 683	36/ 17320	0.138889	0.0128713	1	ENSGALG00010022117;ENSGALG00010014573;ENSGALG00010002500;ENSGALG00010016957;ENSGALG00010001202	FAM20C;CEBPB;OSR1;WNT4;CFTR
3	GO:0050832	BP	defense response to fungus	3/ 683	13/ 17320	0.230769	0.0129873	1	ENSGALG00010019246;ENSGALG00010021657;ENSGALG00010017676	IL17RC;JAGN1;SPON2
3	GO:0036159	BP	inner dynein arm assembly	3/ 683	13/ 17320	0.230769	0.0129873	1	ENSGALG00010019025;ENSGALG00010029313;ENSGALG00010021678	DNAAF2;CCDC40;DNAAF4
3	GO:0043101	BP	purine-containing compound salvage	3/ 683	13/ 17320	0.230769	0.0129873	1	ENSGALG00010027923;ENSGALG00010007899;ENSGALG00010025504	AMPD2;APRT;AMPD1
3	GO:0015926	MF	glucosidase activity	3/ 683	13/ 17320	0.230769	0.0129873	1	ENSGALG00010006120;ENSGALG00010029308;ENSGALG00010006146	MOGS;GAA;CCDC142
6	GO:0007599	BP	hemostasis	6/ 683	50/ 17320	0.12	0.0133771	1	ENSGALG00010008376;ENSGALG00010014789;ENSGALG00010027947;ENSGALG00010012430;ENSGALG00010018067;ENSGALG00010014742	MMRN1;F7;GP9;F13B;;PROZ
2	GO:0030854	BP	positive regulation of granulocyte differentiation	2/ 683	5/ 17320	0.4	0.014343	1	ENSGALG00010027870;ENSGALG00010008910	HAX1;TRIB1
2	GO:0072378	BP	blood coagulation, fibrin clot formation	2/ 683	5/ 17320	0.4	0.014343	1	ENSGALG00010012285;ENSGALG00010012430	FBLN1;F13B
2	GO:0038030	BP	non-canonical Wnt signaling pathway via MAPK cascade	2/ 683	5/ 17320	0.4	0.014343	1	ENSGALG00010016957;ENSGALG00010013859	WNT4;MYOC
2	GO:0032263	BP	GMP salvage	2/ 683	5/ 17320	0.4	0.014343	1	ENSGALG00010007899;ENSGALG00010025504	APRT;AMPD1
2	GO:0019800	BP	peptide cross-linking via chondroitin 4-sulfate glycosaminoglycan	2/ 683	5/ 17320	0.4	0.014343	1	ENSGALG00010008036;ENSGALG00010021659	SPOCK3;SPOCK2
2	GO:0061687	BP	detoxification of inorganic compound	2/ 683	5/ 17320	0.4	0.014343	1	ENSGALG00010023744;ENSGALG00010023794	MT4;MT3
2	GO:0140507	BP	granzyme-mediated programmed cell death signaling pathway	2/ 683	5/ 17320	0.4	0.014343	1	ENSGALG00010023204;ENSGALG00010015090	SRGN;GZMA
2	GO:0000270	BP	peptidoglycan metabolic process	2/ 683	5/ 17320	0.4	0.014343	1	ENSGALG00010015820;ENSGALG00010015831	;LYG2
2	GO:0009253	BP	peptidoglycan catabolic process	2/ 683	5/ 17320	0.4	0.014343	1	ENSGALG00010015820;ENSGALG00010015831	;LYG2
2	GO:2000354	BP	regulation of ovarian follicle development	2/ 683	5/ 17320	0.4	0.014343	1	ENSGALG00010027641;ENSGALG00010027880	HYAL3;AMH
2	GO:0032571	BP	response to vitamin K	2/ 683	5/ 17320	0.4	0.014343	1	ENSGALG00010028181;ENSGALG00010012092	BGLAP;OC3
2	GO:0042721	CC	TIM22 mitochondrial import inner membrane insertion complex	2/ 683	5/ 17320	0.4	0.014343	1	ENSGALG00010001635;ENSGALG00010026344	TIMM10B;TIMM10
2	GO:0042030	MF	ATPase inhibitor activity	2/ 683	5/ 17320	0.4	0.014343	1	ENSGALG00010015134;ENSGALG00010016500	PLN;
2	GO:0008035	MF	high-density lipoprotein particle binding	2/ 683	5/ 17320	0.4	0.014343	1	ENSGALG00010016006;ENSGALG00010024773	PLTP;APOA1
2	GO:0003796	MF	lysozyme activity	2/ 683	5/ 17320	0.4	0.014343	1	ENSGALG00010015820;ENSGALG00010015831	;LYG2
5	GO:0110151	BP	positive regulation of biomineralization	5/ 683	37/ 17320	0.135135	0.0144122	1	ENSGALG00010022117;ENSGALG00010014573;ENSGALG00010002500;ENSGALG00010016957;ENSGALG00010001202	FAM20C;CEBPB;OSR1;WNT4;CFTR
45	GO:0009605	BP	response to external stimulus	45/ 683	790/ 17320	0.056962	0.0144811	1	ENSGALG00010024772;ENSGALG00010027641;ENSGALG00010013492;ENSGALG00010007860;ENSGALG00010011543;ENSGALG00010008910;ENSGALG00010026950;ENSGALG00010010774;ENSGALG00010016957;ENSGALG00010005627;ENSGALG00010023744;ENSGALG00010008064;ENSGALG00010027425;ENSGALG00010019771;ENSGALG00010015831;ENSGALG00010004534;ENSGALG00010015838;ENSGALG00010014573;ENSGALG00010028181;ENSGALG00010003240;ENSGALG00010026893;…	KIAA1324;HYAL3;B3GALT5;DEFB4A;;TRIB1;LHFPL5;KPTN;WNT4;;MT4;DDX60;CFD;VWCE;LYG2;CUBN;IFNLR1;CEBPB;BGLAP;PLACL2;FKBP5;;HYAL1;;IL17RC;CYBA;RNASE6;OC3;;EXOSC5;SPON2;;IFNG;ALPL;FBXO22;JAGN1;PTGER2;DDIT4;GZMA;;NFKBIB;SMPD1;NR1D1;MX1;TRIM62
7	GO:0034705	CC	potassium channel complex	7/ 683	66/ 17320	0.106061	0.0149374	1	ENSGALG00010027188;ENSGALG00010025846;ENSGALG00010011841;ENSGALG00010027169;ENSGALG00010007585;ENSGALG00010017200;ENSGALG00010024401	KCNH2;GRIK4;KCNMB4;ABCB8;KCNG4;KCNQ4;KCNC1
12	GO:0061134	MF	peptidase regulator activity	12/ 683	145/ 17320	0.0827586	0.0151477	1	ENSGALG00010011664;ENSGALG00010005264;ENSGALG00010003903;ENSGALG00010015828;ENSGALG00010001508;ENSGALG00010000422;ENSGALG00010027270;ENSGALG00010029387;ENSGALG00010015809;ENSGALG00010013303;ENSGALG00010017212;ENSGALG00010012285	SERPINB10B;ITIH2;COL28A1;;CD109;ITIH6;;SERPINF1;PCOLCE2;TFPI;TINAGL1;FBLN1
3	GO:0006188	BP	IMP biosynthetic process	3/ 683	14/ 17320	0.214286	0.0160524	1	ENSGALG00010027923;ENSGALG00010007899;ENSGALG00010025504	AMPD2;APRT;AMPD1
3	GO:0043267	BP	negative regulation of potassium ion transport	3/ 683	14/ 17320	0.214286	0.0160524	1	ENSGALG00010027188;ENSGALG00010027175;ENSGALG00010001822	KCNH2;NOS3;KCNE3
3	GO:0002026	BP	regulation of the force of heart contraction	3/ 683	14/ 17320	0.214286	0.0160524	1	ENSGALG00010029308;ENSGALG00010015134;ENSGALG00010027175	GAA;PLN;NOS3
3	GO:1990777	CC	lipoprotein particle	3/ 683	14/ 17320	0.214286	0.0160524	1	ENSGALG00010016006;ENSGALG00010024773;ENSGALG00010024749	PLTP;APOA1;APOA5
3	GO:0034358	CC	plasma lipoprotein particle	3/ 683	14/ 17320	0.214286	0.0160524	1	ENSGALG00010016006;ENSGALG00010024773;ENSGALG00010024749	PLTP;APOA1;APOA5
5	GO:0061572	BP	actin filament bundle organization	5/ 683	38/ 17320	0.131579	0.016072	1	ENSGALG00010024653;ENSGALG00010019076;ENSGALG00010022481;ENSGALG00010029570;ENSGALG00010008092	RFLNA;ESPN;CORO1B;TNFAIP1;SPIRE2
8	GO:0019955	MF	cytokine binding	8/ 683	83/ 17320	0.0963855	0.0164898	1	ENSGALG00010027870;ENSGALG00010027886;ENSGALG00010001508;ENSGALG00010001870;ENSGALG00010015494;ENSGALG00010002398;ENSGALG00010021611;ENSGALG00010018943	HAX1;IL6R;CD109;PLP2;CHRDL1;;GREM1;ACKR4
11	GO:0005125	MF	cytokine activity	11/ 683	126/ 17320	0.0873016	0.0173008	1	ENSGALG00010011933;ENSGALG00010005530;ENSGALG00010011543;ENSGALG00010029639;ENSGALG00010024587;ENSGALG00010016957;ENSGALG00010004228;ENSGALG00010015970;ENSGALG00010021611;ENSGALG00010026105;ENSGALG00010022208	IFNG;IL-17D;;;;WNT4;IL21;THPO;GREM1;CNTF;CCL17
5	GO:0006278	BP	RNA-templated DNA biosynthetic process	5/ 683	39/ 17320	0.128205	0.0178544	1	ENSGALG00010000156;ENSGALG00010002949;ENSGALG00010018616;ENSGALG00010009067;ENSGALG00010023824	;;;;
5	GO:0045682	BP	regulation of epidermis development	5/ 683	39/ 17320	0.128205	0.0178544	1	ENSGALG00010002433;ENSGALG00010025343;ENSGALG00010001508;ENSGALG00010014807;ENSGALG00010028184	GRHL1;NAB2;CD109;HES1;TMEM79
5	GO:0030964	CC	NADH dehydrogenase complex	5/ 683	39/ 17320	0.128205	0.0178544	1	ENSGALG00010011685;ENSGALG00010021851;ENSGALG00010018767;ENSGALG00010008295;ENSGALG00010013416	NDUFA2;;NDUFB6;DMAC2;NDUFB2
5	GO:0005747	CC	mitochondrial respiratory chain complex I	5/ 683	39/ 17320	0.128205	0.0178544	1	ENSGALG00010011685;ENSGALG00010021851;ENSGALG00010018767;ENSGALG00010008295;ENSGALG00010013416	NDUFA2;;NDUFB6;DMAC2;NDUFB2
5	GO:0045271	CC	respiratory chain complex I	5/ 683	39/ 17320	0.128205	0.0178544	1	ENSGALG00010011685;ENSGALG00010021851;ENSGALG00010018767;ENSGALG00010008295;ENSGALG00010013416	NDUFA2;;NDUFB6;DMAC2;NDUFB2
4	GO:0072337	BP	modified amino acid transport	4/ 683	26/ 17320	0.153846	0.0179629	1	ENSGALG00010024034;ENSGALG00010021478;ENSGALG00010009208;ENSGALG00010024831	LRP2;SLC13A3;SLC5A6;SLC7A9
12	GO:0050878	BP	regulation of body fluid levels	12/ 683	150/ 17320	0.08	0.0180699	1	ENSGALG00010008376;ENSGALG00010002433;ENSGALG00010014789;ENSGALG00010027947;ENSGALG00010009637;ENSGALG00010013303;ENSGALG00010012430;ENSGALG00010018067;ENSGALG00010028184;ENSGALG00010014742;ENSGALG00010024808;ENSGALG00010001202	MMRN1;GRHL1;F7;GP9;CYBA;TFPI;F13B;;TMEM79;PROZ;CELSR2;CFTR
9	GO:0051701	BP	biological process involved in interaction with host	9/ 683	102/ 17320	0.0882353	0.0193243	1	ENSGALG00010000156;ENSGALG00010007873;ENSGALG00010028490;ENSGALG00010023824;ENSGALG00010009067;ENSGALG00010001570;ENSGALG00010002949;ENSGALG00010017733;ENSGALG00010018616	;;NECTIN4;;;SMPD1;;TRIM62;
3	GO:0042474	BP	middle ear morphogenesis	3/ 683	15/ 17320	0.2	0.0194879	1	ENSGALG00010010183;ENSGALG00010002500;ENSGALG00010011141	NKX3-2;OSR1;MSX1
3	GO:0034368	BP	protein-lipid complex remodeling	3/ 683	15/ 17320	0.2	0.0194879	1	ENSGALG00010016006;ENSGALG00010024773;ENSGALG00010024749	PLTP;APOA1;APOA5
3	GO:0034369	BP	plasma lipoprotein particle remodeling	3/ 683	15/ 17320	0.2	0.0194879	1	ENSGALG00010016006;ENSGALG00010024773;ENSGALG00010024749	PLTP;APOA1;APOA5
3	GO:0046625	MF	sphingolipid binding	3/ 683	15/ 17320	0.2	0.0194879	1	ENSGALG00010026044;ENSGALG00010016006;ENSGALG00010016059	CERKL;PLTP;EPDR1
4	GO:0050997	MF	quaternary ammonium group binding	4/ 683	27/ 17320	0.148148	0.0204458	1	ENSGALG00010016006;ENSGALG00010024773;ENSGALG00010024749;ENSGALG00010003468	PLTP;APOA1;APOA5;
2	GO:0014037	BP	Schwann cell differentiation	2/ 683	6/ 17320	0.333333	0.0209561	1	ENSGALG00010025343;ENSGALG00010009467	NAB2;KROX20
2	GO:0061365	BP	positive regulation of triglyceride lipase activity	2/ 683	6/ 17320	0.333333	0.0209561	1	ENSGALG00010024773;ENSGALG00010024749	APOA1;APOA5
2	GO:0015889	BP	cobalamin transport	2/ 683	6/ 17320	0.333333	0.0209561	1	ENSGALG00010004534;ENSGALG00010000286	CUBN;TCN2
2	GO:0048644	BP	muscle organ morphogenesis	2/ 683	6/ 17320	0.333333	0.0209561	1	ENSGALG00010026105;ENSGALG00010013861	CNTF;TCF15
2	GO:0009396	BP	folic acid-containing compound biosynthetic process	2/ 683	6/ 17320	0.333333	0.0209561	1	ENSGALG00010028091;ENSGALG00010008064	FPGS;DDX60
2	GO:0048143	BP	astrocyte activation	2/ 683	6/ 17320	0.333333	0.0209561	1	ENSGALG00010011933;ENSGALG00010026105	IFNG;CNTF
2	GO:0034370	BP	triglyceride-rich lipoprotein particle remodeling	2/ 683	6/ 17320	0.333333	0.0209561	1	ENSGALG00010024773;ENSGALG00010024749	APOA1;APOA5
2	GO:0033280	BP	response to vitamin D	2/ 683	6/ 17320	0.333333	0.0209561	1	ENSGALG00010021115;ENSGALG00010028181	ALPL;BGLAP
2	GO:0071294	BP	cellular response to zinc ion	2/ 683	6/ 17320	0.333333	0.0209561	1	ENSGALG00010023744;ENSGALG00010023794	MT4;MT3
2	GO:0072171	BP	mesonephric tubule morphogenesis	2/ 683	6/ 17320	0.333333	0.0209561	1	ENSGALG00010014807;ENSGALG00010002500	HES1;OSR1
2	GO:0051006	BP	positive regulation of lipoprotein lipase activity	2/ 683	6/ 17320	0.333333	0.0209561	1	ENSGALG00010024773;ENSGALG00010024749	APOA1;APOA5
2	GO:0005138	MF	interleukin-6 receptor binding	2/ 683	6/ 17320	0.333333	0.0209561	1	ENSGALG00010027886;ENSGALG00010026105	IL6R;CNTF
2	GO:0061783	MF	peptidoglycan muralytic activity	2/ 683	6/ 17320	0.333333	0.0209561	1	ENSGALG00010015820;ENSGALG00010015831	;LYG2
5	GO:0032981	BP	mitochondrial respiratory chain complex I assembly	5/ 683	41/ 17320	0.121951	0.0217995	1	ENSGALG00010008295;ENSGALG00010013416;ENSGALG00010027713;ENSGALG00010020653;ENSGALG00010029527	DMAC2;NDUFB2;;NDUFAF3;NDUFAF8
5	GO:0010257	BP	NADH dehydrogenase complex assembly	5/ 683	41/ 17320	0.121951	0.0217995	1	ENSGALG00010008295;ENSGALG00010013416;ENSGALG00010027713;ENSGALG00010020653;ENSGALG00010029527	DMAC2;NDUFB2;;NDUFAF3;NDUFAF8
4	GO:0010677	BP	negative regulation of cellular carbohydrate metabolic process	4/ 683	28/ 17320	0.142857	0.0231294	1	ENSGALG00010013207;ENSGALG00010018990;ENSGALG00010021509;ENSGALG00010011388	C1QTNF3;GCK;DDIT4;GPR50
4	GO:0075713	BP	establishment of integrated proviral latency	4/ 683	28/ 17320	0.142857	0.0231294	1	ENSGALG00010002949;ENSGALG00010007873;ENSGALG00010018616;ENSGALG00010009067	;;;
4	GO:0019043	BP	establishment of viral latency	4/ 683	28/ 17320	0.142857	0.0231294	1	ENSGALG00010002949;ENSGALG00010007873;ENSGALG00010018616;ENSGALG00010009067	;;;
4	GO:0044826	BP	viral genome integration into host DNA	4/ 683	28/ 17320	0.142857	0.0231294	1	ENSGALG00010002949;ENSGALG00010007873;ENSGALG00010018616;ENSGALG00010009067	;;;
3	GO:0034367	BP	protein-containing complex remodeling	3/ 683	16/ 17320	0.1875	0.0232961	1	ENSGALG00010016006;ENSGALG00010024773;ENSGALG00010024749	PLTP;APOA1;APOA5
3	GO:0120009	BP	intermembrane lipid transfer	3/ 683	16/ 17320	0.1875	0.0232961	1	ENSGALG00010016006;ENSGALG00010024848;ENSGALG00010024773	PLTP;ESYT1;APOA1
3	GO:0032994	CC	protein-lipid complex	3/ 683	16/ 17320	0.1875	0.0232961	1	ENSGALG00010016006;ENSGALG00010024773;ENSGALG00010024749	PLTP;APOA1;APOA5
27	GO:0006952	BP	defense response	27/ 683	442/ 17320	0.061086	0.0248448	1	ENSGALG00010027641;ENSGALG00010007860;ENSGALG00010011543;ENSGALG00010021509;ENSGALG00010017946;ENSGALG00010008064;ENSGALG00010027425;ENSGALG00010015831;ENSGALG00010029639;ENSGALG00010015838;ENSGALG00010014573;ENSGALG00010003240;ENSGALG00010005530;ENSGALG00010028116;ENSGALG00010023902;ENSGALG00010017954;ENSGALG00010009637;ENSGALG00010011433;ENSGALG00010008310;ENSGALG00010017676;ENSGALG00010015820;…	HYAL3;DEFB4A;;DDIT4;PTGDR;DDX60;CFD;LYG2;;IFNLR1;CEBPB;PLACL2;IL-17D;HYAL1;PTGER3;PTGER2;CYBA;RNASE6;EXOSC5;SPON2;;IFNG;JAGN1;IL17RC;NFKBIB;MX1;TRIM62
4	GO:0009167	BP	purine ribonucleoside monophosphate metabolic process	4/ 683	29/ 17320	0.137931	0.0260171	1	ENSGALG00010004224;ENSGALG00010027923;ENSGALG00010025504;ENSGALG00010007899	NT5E;AMPD2;AMPD1;APRT
4	GO:0060412	BP	ventricular septum morphogenesis	4/ 683	29/ 17320	0.137931	0.0260171	1	ENSGALG00010026346;ENSGALG00010014807;ENSGALG00010018289;ENSGALG00010027175	FZD2;HES1;HEYL;NOS3
4	GO:0006754	BP	ATP biosynthetic process	4/ 683	29/ 17320	0.137931	0.0260171	1	ENSGALG00010022734;ENSGALG00010028021;ENSGALG00010024259;ENSGALG00010021851	;ATP5D;ATP5L;
13	GO:0010720	BP	positive regulation of cell development	13/ 683	171/ 17320	0.0760234	0.0261104	1	ENSGALG00010021758;ENSGALG00010009467;ENSGALG00010024773;ENSGALG00010024495;ENSGALG00010011933;ENSGALG00010018383;ENSGALG00010008910;ENSGALG00010013859;ENSGALG00010008906;ENSGALG00010014807;ENSGALG00010024034;ENSGALG00010029387;ENSGALG00010018944	RASSF10;KROX20;APOA1;CLDN5;IFNG;METRN;TRIB1;MYOC;DBN1;HES1;LRP2;SERPINF1;NEFL
6	GO:0042476	BP	odontogenesis	6/ 683	58/ 17320	0.103448	0.0262129	1	ENSGALG00010002500;ENSGALG00010022117;ENSGALG00010018311;ENSGALG00010003252;ENSGALG00010011141;ENSGALG00010001202	OSR1;FAM20C;NKX2-3;PHEX;MSX1;CFTR
11	GO:0050730	BP	regulation of peptidyl-tyrosine phosphorylation	11/ 683	140/ 17320	0.0785714	0.0262958	1	ENSGALG00010011933;ENSGALG00010027870;ENSGALG00010027886;ENSGALG00010021469;ENSGALG00010004228;ENSGALG00010014807;ENSGALG00010001612;ENSGALG00010021611;ENSGALG00010017586;ENSGALG00010016094;ENSGALG00010026105	IFNG;HAX1;IL6R;CSPG4;IL21;HES1;HPX;GREM1;ZFYVE28;FGF7;CNTF
3	GO:0009620	BP	response to fungus	3/ 683	17/ 17320	0.176471	0.0274774	1	ENSGALG00010019246;ENSGALG00010021657;ENSGALG00010017676	IL17RC;JAGN1;SPON2
3	GO:0046040	BP	IMP metabolic process	3/ 683	17/ 17320	0.176471	0.0274774	1	ENSGALG00010027923;ENSGALG00010007899;ENSGALG00010025504	AMPD2;APRT;AMPD1
3	GO:0006775	BP	fat-soluble vitamin metabolic process	3/ 683	17/ 17320	0.176471	0.0274774	1	ENSGALG00010016006;ENSGALG00010024034;ENSGALG00010020413	PLTP;LRP2;CYP26A1
36	GO:1901566	BP	organonitrogen compound biosynthetic process	36/ 683	629/ 17320	0.0572337	0.0275344	1	ENSGALG00010024773;ENSGALG00010027578;ENSGALG00010010496;ENSGALG00010028000;ENSGALG00010028021;ENSGALG00010027923;ENSGALG00010024259;ENSGALG00010027928;ENSGALG00010029445;ENSGALG00010008064;ENSGALG00010009168;ENSGALG00010012040;ENSGALG00010027540;ENSGALG00010027609;ENSGALG00010021851;ENSGALG00010007899;ENSGALG00010028463;ENSGALG00010013463;ENSGALG00010028116;ENSGALG00010025504;ENSGALG00010028609;…	APOA1;GSL;MRPL17;MRPL9;ATP5D;AMPD2;ATP5L;FLAD1;SPHK1;DDX60;;B4GALT7;PPOX;RPL36;;APRT;RPS28;;HYAL1;AMPD1;MRPS21;;SMPD2;;RPS14;CERKL;GAL3ST1;ST8SIA6;NT5E;;FPGS;PSAT1;SMPD1;B3GNT3;;RPS29
7	GO:0033108	BP	mitochondrial respiratory chain complex assembly	7/ 683	75/ 17320	0.0933333	0.0281992	1	ENSGALG00010025745;ENSGALG00010008295;ENSGALG00010020653;ENSGALG00010006463;ENSGALG00010027713;ENSGALG00010013416;ENSGALG00010029527	COX14;DMAC2;NDUFAF3;SCO2;;NDUFB2;NDUFAF8
6	GO:1903510	BP	mucopolysaccharide metabolic process	6/ 683	59/ 17320	0.101695	0.0282435	1	ENSGALG00010008036;ENSGALG00010027641;ENSGALG00010021659;ENSGALG00010028116;ENSGALG00010000422;ENSGALG00010005264	SPOCK3;HYAL3;SPOCK2;HYAL1;ITIH6;ITIH2
2	GO:0003198	BP	epithelial to mesenchymal transition involved in endocardial cushion formation	2/ 683	7/ 17320	0.285714	0.0285798	1	ENSGALG00010018289;ENSGALG00010011141	HEYL;MSX1
2	GO:0006122	BP	mitochondrial electron transport, ubiquinol to cytochrome c	2/ 683	7/ 17320	0.285714	0.0285798	1	ENSGALG00010000301;ENSGALG00010023114	UQCR10;UQCRHL
2	GO:0045039	BP	protein insertion into mitochondrial inner membrane	2/ 683	7/ 17320	0.285714	0.0285798	1	ENSGALG00010026344;ENSGALG00010028368	TIMM10;TIMM13
2	GO:0071493	BP	cellular response to UV-B	2/ 683	7/ 17320	0.285714	0.0285798	1	ENSGALG00010028116;ENSGALG00010027641	HYAL1;HYAL3
2	GO:0099625	BP	ventricular cardiac muscle cell membrane repolarization	2/ 683	7/ 17320	0.285714	0.0285798	1	ENSGALG00010027188;ENSGALG00010001822	KCNH2;KCNE3
2	GO:1902683	BP	regulation of receptor localization to synapse	2/ 683	7/ 17320	0.285714	0.0285798	1	ENSGALG00010025405;ENSGALG00010008906	TAMALIN;DBN1
2	GO:0034393	BP	positive regulation of smooth muscle cell apoptotic process	2/ 683	7/ 17320	0.285714	0.0285798	1	ENSGALG00010011933;ENSGALG00010007051	IFNG;E2F3
2	GO:0098915	BP	membrane repolarization during ventricular cardiac muscle cell action potential	2/ 683	7/ 17320	0.285714	0.0285798	1	ENSGALG00010027188;ENSGALG00010001822	KCNH2;KCNE3
2	GO:0060074	BP	synapse maturation	2/ 683	7/ 17320	0.285714	0.0285798	1	ENSGALG00010018944;ENSGALG00010015494	NEFL;CHRDL1
2	GO:0045110	BP	intermediate filament bundle assembly	2/ 683	7/ 17320	0.285714	0.0285798	1	ENSGALG00010018944;ENSGALG00010000191	NEFL;NEFH
2	GO:0042627	CC	chylomicron	2/ 683	7/ 17320	0.285714	0.0285798	1	ENSGALG00010024773;ENSGALG00010024749	APOA1;APOA5
2	GO:0004767	MF	sphingomyelin phosphodiesterase activity	2/ 683	7/ 17320	0.285714	0.0285798	1	ENSGALG00010026854;ENSGALG00010001570	SMPD2;SMPD1
2	GO:0048256	MF	flap endonuclease activity	2/ 683	7/ 17320	0.285714	0.0285798	1	ENSGALG00010008422;ENSGALG00010024113	EXO1;
2	GO:0099186	MF	structural constituent of postsynapse	2/ 683	7/ 17320	0.285714	0.0285798	1	ENSGALG00010018944;ENSGALG00010000191	NEFL;NEFH
5	GO:0006766	BP	vitamin metabolic process	5/ 683	44/ 17320	0.113636	0.0287104	1	ENSGALG00010004534;ENSGALG00010016006;ENSGALG00010021115;ENSGALG00010024034;ENSGALG00010020413	CUBN;PLTP;ALPL;LRP2;CYP26A1
5	GO:0005901	CC	caveola	5/ 683	44/ 17320	0.113636	0.0287104	1	ENSGALG00010002362;ENSGALG00010013303;ENSGALG00010013044;ENSGALG00010027175;ENSGALG00010026854	TRPC4;TFPI;;NOS3;SMPD2
5	GO:0030527	MF	structural constituent of chromatin	5/ 683	44/ 17320	0.113636	0.0287104	1	ENSGALG00010012266;ENSGALG00010012324;ENSGALG00010012350;ENSGALG00010013579;ENSGALG00010027282	HIST1H3H;;HIST1H2A4L1;HIST1H2A4L1;
4	GO:0009311	BP	oligosaccharide metabolic process	4/ 683	30/ 17320	0.133333	0.0291114	1	ENSGALG00010006120;ENSGALG00010006146;ENSGALG00010004172;ENSGALG00010017346	MOGS;CCDC142;ST8SIA6;GM2A
19	GO:0098542	BP	defense response to other organism	19/ 683	289/ 17320	0.0657439	0.0308204	1	ENSGALG00010015820;ENSGALG00010011933;ENSGALG00010013809;ENSGALG00010027425;ENSGALG00010015831;ENSGALG00010007860;ENSGALG00010011543;ENSGALG00010003240;ENSGALG00010021657;ENSGALG00010019246;ENSGALG00010021509;ENSGALG00010014573;ENSGALG00010009637;ENSGALG00010011433;ENSGALG00010008064;ENSGALG00010015838;ENSGALG00010008310;ENSGALG00010017676;ENSGALG00010017733	;IFNG;MX1;CFD;LYG2;DEFB4A;;PLACL2;JAGN1;IL17RC;DDIT4;CEBPB;CYBA;RNASE6;DDX60;IFNLR1;EXOSC5;SPON2;TRIM62
10	GO:0030414	MF	peptidase inhibitor activity	10/ 683	124/ 17320	0.0806452	0.0315518	1	ENSGALG00010011664;ENSGALG00010005264;ENSGALG00010003903;ENSGALG00010015828;ENSGALG00010001508;ENSGALG00010000422;ENSGALG00010027270;ENSGALG00010029387;ENSGALG00010013303;ENSGALG00010017212	SERPINB10B;ITIH2;COL28A1;;CD109;ITIH6;;SERPINF1;TFPI;TINAGL1
3	GO:0010842	BP	retina layer formation	3/ 683	18/ 17320	0.166667	0.0320299	1	ENSGALG00010000453;ENSGALG00010007920;ENSGALG00010026537	;FAT3;FJX1
3	GO:0033273	BP	response to vitamin	3/ 683	18/ 17320	0.166667	0.0320299	1	ENSGALG00010021115;ENSGALG00010028181;ENSGALG00010012092	ALPL;BGLAP;OC3
3	GO:0018149	BP	peptide cross-linking	3/ 683	18/ 17320	0.166667	0.0320299	1	ENSGALG00010008036;ENSGALG00010021659;ENSGALG00010012430	SPOCK3;SPOCK2;F13B
3	GO:0031210	MF	phosphatidylcholine binding	3/ 683	18/ 17320	0.166667	0.0320299	1	ENSGALG00010016006;ENSGALG00010024773;ENSGALG00010024749	PLTP;APOA1;APOA5
4	GO:0050994	BP	regulation of lipid catabolic process	4/ 683	31/ 17320	0.129032	0.0324146	1	ENSGALG00010001149;ENSGALG00010024773;ENSGALG00010024749;ENSGALG00010021664	CIDEA;APOA1;APOA5;TYSND1
4	GO:0045912	BP	negative regulation of carbohydrate metabolic process	4/ 683	31/ 17320	0.129032	0.0324146	1	ENSGALG00010013207;ENSGALG00010018990;ENSGALG00010021509;ENSGALG00010011388	C1QTNF3;GCK;DDIT4;GPR50
4	GO:0033077	BP	T cell differentiation in thymus	4/ 683	31/ 17320	0.129032	0.0324146	1	ENSGALG00010008871;ENSGALG00010025211;ENSGALG00010006285;ENSGALG00010016957	PRR7;RAG1;FZD8;WNT4
4	GO:0009126	BP	purine nucleoside monophosphate metabolic process	4/ 683	31/ 17320	0.129032	0.0324146	1	ENSGALG00010004224;ENSGALG00010027923;ENSGALG00010025504;ENSGALG00010007899	NT5E;AMPD2;AMPD1;APRT
4	GO:0101031	CC	chaperone complex	4/ 683	31/ 17320	0.129032	0.0324146	1	ENSGALG00010019025;ENSGALG00010029211;ENSGALG00010000529;ENSGALG00010023390	DNAAF2;SDF2;STIP1;HSPB8
34	GO:0005509	MF	calcium ion binding	34/ 683	601/ 17320	0.0565724	0.0326182	1	ENSGALG00010024034;ENSGALG00010011446;ENSGALG00010012092;ENSGALG00010028431;ENSGALG00010009772;ENSGALG00010016059;ENSGALG00010025389;ENSGALG00010008376;ENSGALG00010008036;ENSGALG00010019771;ENSGALG00010004534;ENSGALG00010011619;ENSGALG00010001333;ENSGALG00010028181;ENSGALG00010025247;ENSGALG00010021485;ENSGALG00010014789;ENSGALG00010007920;ENSGALG00010002554;ENSGALG00010009150;ENSGALG00010011398;…	LRP2;;OC3;;;EPDR1;SNED1;MMRN1;SPOCK3;VWCE;CUBN;PCDH1;PLCH1;BGLAP;SGCA;SMOC1;F7;FAT3;EGFL6;;;ALPL;SPOCK2;;;FAM20C;CRELD1;;HSPG2;FBLN1;;;PROZ;CELSR2
3	GO:0019915	BP	lipid storage	3/ 683	19/ 17320	0.157895	0.0369502	1	ENSGALG00010017346;ENSGALG00010024773;ENSGALG00010001149	GM2A;APOA1;CIDEA
3	GO:0072132	BP	mesenchyme morphogenesis	3/ 683	19/ 17320	0.157895	0.0369502	1	ENSGALG00010018289;ENSGALG00010002500;ENSGALG00010027175	HEYL;OSR1;NOS3
3	GO:0072349	MF	modified amino acid transmembrane transporter activity	3/ 683	19/ 17320	0.157895	0.0369502	1	ENSGALG00010021478;ENSGALG00010009208;ENSGALG00010024831	SLC13A3;SLC5A6;SLC7A9
3	GO:0120020	MF	cholesterol transfer activity	3/ 683	19/ 17320	0.157895	0.0369502	1	ENSGALG00010016006;ENSGALG00010024773;ENSGALG00010017783	PLTP;APOA1;STAR
3	GO:0015929	MF	hexosaminidase activity	3/ 683	19/ 17320	0.157895	0.0369502	1	ENSGALG00010017346;ENSGALG00010028116;ENSGALG00010027641	GM2A;HYAL1;HYAL3
2	GO:0045651	BP	positive regulation of macrophage differentiation	2/ 683	8/ 17320	0.25	0.0371241	1	ENSGALG00010008910;ENSGALG00010024587	TRIB1;
2	GO:0086013	BP	membrane repolarization during cardiac muscle cell action potential	2/ 683	8/ 17320	0.25	0.0371241	1	ENSGALG00010027188;ENSGALG00010001822	KCNH2;KCNE3
2	GO:0086011	BP	membrane repolarization during action potential	2/ 683	8/ 17320	0.25	0.0371241	1	ENSGALG00010027188;ENSGALG00010001822	KCNH2;KCNE3
2	GO:0099622	BP	cardiac muscle cell membrane repolarization	2/ 683	8/ 17320	0.25	0.0371241	1	ENSGALG00010027188;ENSGALG00010001822	KCNH2;KCNE3
2	GO:0042775	BP	mitochondrial ATP synthesis coupled electron transport	2/ 683	8/ 17320	0.25	0.0371241	1	ENSGALG00010018767;ENSGALG00010021851	NDUFB6;
2	GO:0070857	BP	regulation of bile acid biosynthetic process	2/ 683	8/ 17320	0.25	0.0371241	1	ENSGALG00010017783;ENSGALG00010024675	STAR;NR1D1
2	GO:0060333	BP	interferon-gamma-mediated signaling pathway	2/ 683	8/ 17320	0.25	0.0371241	1	ENSGALG00010001612;ENSGALG00010011933	HPX;IFNG
2	GO:0034375	BP	high-density lipoprotein particle remodeling	2/ 683	8/ 17320	0.25	0.0371241	1	ENSGALG00010016006;ENSGALG00010024773	PLTP;APOA1
2	GO:0060052	BP	neurofilament cytoskeleton organization	2/ 683	8/ 17320	0.25	0.0371241	1	ENSGALG00010018944;ENSGALG00010000191	NEFL;NEFH
2	GO:0061180	BP	mammary gland epithelium development	2/ 683	8/ 17320	0.25	0.0371241	1	ENSGALG00010011141;ENSGALG00010016957	MSX1;WNT4
2	GO:0010898	BP	positive regulation of triglyceride catabolic process	2/ 683	8/ 17320	0.25	0.0371241	1	ENSGALG00010024773;ENSGALG00010024749	APOA1;APOA5
2	GO:0010661	BP	positive regulation of muscle cell apoptotic process	2/ 683	8/ 17320	0.25	0.0371241	1	ENSGALG00010011933;ENSGALG00010007051	IFNG;E2F3
2	GO:0016634	MF	oxidoreductase activity, acting on the CH-CH group of donors, oxygen as acceptor	2/ 683	8/ 17320	0.25	0.0371241	1	ENSGALG00010020920;ENSGALG00010027540	ACOX2;PPOX
2	GO:0004415	MF	hyalurononglucosaminidase activity	2/ 683	8/ 17320	0.25	0.0371241	1	ENSGALG00010028116;ENSGALG00010027641	HYAL1;HYAL3
12	GO:0034703	CC	cation channel complex	12/ 683	161/ 17320	0.0745342	0.03728	1	ENSGALG00010024401;ENSGALG00010027188;ENSGALG00010025846;ENSGALG00010027970;ENSGALG00010025505;ENSGALG00010010680;ENSGALG00010002362;ENSGALG00010027169;ENSGALG00010007585;ENSGALG00010017200;ENSGALG00010011841;ENSGALG00010023635	KCNC1;KCNH2;GRIK4;GRIN3B;SCN9A;SHISA8;TRPC4;ABCB8;KCNG4;KCNQ4;KCNMB4;SCN4A
46	GO:0098796	CC	membrane protein complex	46/ 683	857/ 17320	0.0536756	0.0376752	1	ENSGALG00010011685;ENSGALG00010027947;ENSGALG00010022950;ENSGALG00010028021;ENSGALG00010021315;ENSGALG00010024259;ENSGALG00010013416;ENSGALG00010011841;ENSGALG00010020743;ENSGALG00010029507;ENSGALG00010027188;ENSGALG00010024583;ENSGALG00010019149;ENSGALG00010004061;ENSGALG00010012371;ENSGALG00010023200;ENSGALG00010026344;ENSGALG00010027169;ENSGALG00010000561;ENSGALG00010028089;ENSGALG00010025247;…	NDUFA2;GP9;ITGA7;ATP5D;COX6A1;ATP5L;NDUFB2;KCNMB4;;VPS37D;KCNH2;ITGB7;;MEP1B;ATP6V1G3;VPS26A;TIMM10;ABCB8;;;SGCA;UQCRHL;KCNG4;SHISA8;PIGC;DMAC2;GRIN3B;SCN9A;TRPC4;TOMM6;;;CHCHD10;KCNQ4;SCN4A;KCNC1;GRIK4;IL6R;UQCR10;NDUFB6;PLN;CYBA;TIMM10B;CFTR;FZD8;
1	GO:0010902	BP	positive regulation of very-low-density lipoprotein particle remodeling	1/ 683	1/ 17320	1	0.0394342	1	ENSGALG00010024749	APOA5
1	GO:0048389	BP	intermediate mesoderm development	1/ 683	1/ 17320	1	0.0394342	1	ENSGALG00010002500	OSR1
1	GO:2001055	BP	positive regulation of mesenchymal cell apoptotic process	1/ 683	1/ 17320	1	0.0394342	1	ENSGALG00010011141	MSX1
1	GO:0090135	BP	actin filament branching	1/ 683	1/ 17320	1	0.0394342	1	ENSGALG00010022481	CORO1B
1	GO:0140141	BP	mitochondrial potassium ion transmembrane transport	1/ 683	1/ 17320	1	0.0394342	1	ENSGALG00010027169	ABCB8
1	GO:0033382	BP	maintenance of granzyme B location in T cell secretory granule	1/ 683	1/ 17320	1	0.0394342	1	ENSGALG00010023204	SRGN
1	GO:0080163	BP	regulation of protein serine/threonine phosphatase activity	1/ 683	1/ 17320	1	0.0394342	1	ENSGALG00010017439	PPP4R4
1	GO:0036179	BP	osteoclast maturation	1/ 683	1/ 17320	1	0.0394342	1	ENSGALG00010022117	FAM20C
1	GO:0070173	BP	regulation of enamel mineralization	1/ 683	1/ 17320	1	0.0394342	1	ENSGALG00010001202	CFTR
1	GO:0070175	BP	positive regulation of enamel mineralization	1/ 683	1/ 17320	1	0.0394342	1	ENSGALG00010001202	CFTR
1	GO:0046443	BP	FAD metabolic process	1/ 683	1/ 17320	1	0.0394342	1	ENSGALG00010027928	FLAD1
1	GO:1900086	BP	positive regulation of peptidyl-tyrosine autophosphorylation	1/ 683	1/ 17320	1	0.0394342	1	ENSGALG00010021611	GREM1
1	GO:1905933	BP	regulation of cell fate determination	1/ 683	1/ 17320	1	0.0394342	1	ENSGALG00010014807	HES1
1	GO:1905934	BP	negative regulation of cell fate determination	1/ 683	1/ 17320	1	0.0394342	1	ENSGALG00010014807	HES1
1	GO:0021660	BP	rhombomere 3 formation	1/ 683	1/ 17320	1	0.0394342	1	ENSGALG00010009467	KROX20
1	GO:0021666	BP	rhombomere 5 formation	1/ 683	1/ 17320	1	0.0394342	1	ENSGALG00010009467	KROX20
1	GO:0021665	BP	rhombomere 5 structural organization	1/ 683	1/ 17320	1	0.0394342	1	ENSGALG00010009467	KROX20
1	GO:0006581	BP	acetylcholine catabolic process	1/ 683	1/ 17320	1	0.0394342	1	ENSGALG00010000453
1	GO:1905749	BP	regulation of endosome to plasma membrane protein transport	1/ 683	1/ 17320	1	0.0394342	1	ENSGALG00010025405	TAMALIN
1	GO:1901247	BP	negative regulation of lung ciliated cell differentiation	1/ 683	1/ 17320	1	0.0394342	1	ENSGALG00010024773	APOA1
1	GO:0014740	BP	negative regulation of muscle hyperplasia	1/ 683	1/ 17320	1	0.0394342	1	ENSGALG00010027175	NOS3
1	GO:0061369	BP	negative regulation of testicular blood vessel morphogenesis	1/ 683	1/ 17320	1	0.0394342	1	ENSGALG00010016957	WNT4
1	GO:1902995	BP	positive regulation of phospholipid efflux	1/ 683	1/ 17320	1	0.0394342	1	ENSGALG00010024773	APOA1
1	GO:0045977	BP	positive regulation of mitotic cell cycle, embryonic	1/ 683	1/ 17320	1	0.0394342	1	ENSGALG00010014807	HES1
1	GO:0072183	BP	negative regulation of nephron tubule epithelial cell differentiation	1/ 683	1/ 17320	1	0.0394342	1	ENSGALG00010002500	OSR1
1	GO:0072184	BP	renal vesicle progenitor cell differentiation	1/ 683	1/ 17320	1	0.0394342	1	ENSGALG00010002500	OSR1
1	GO:0038158	BP	granulocyte colony-stimulating factor signaling pathway	1/ 683	1/ 17320	1	0.0394342	1	ENSGALG00010021657	JAGN1
1	GO:0070447	BP	positive regulation of oligodendrocyte progenitor proliferation	1/ 683	1/ 17320	1	0.0394342	1	ENSGALG00010024034	LRP2
1	GO:0033364	BP	mast cell secretory granule organization	1/ 683	1/ 17320	1	0.0394342	1	ENSGALG00010023204	SRGN
1	GO:0032113	BP	regulation of carbohydrate phosphatase activity	1/ 683	1/ 17320	1	0.0394342	1	ENSGALG00010011933	IFNG
1	GO:1902159	BP	regulation of cyclic nucleotide-gated ion channel activity	1/ 683	1/ 17320	1	0.0394342	1	ENSGALG00010001202	CFTR
1	GO:0034287	BP	detection of monosaccharide stimulus	1/ 683	1/ 17320	1	0.0394342	1	ENSGALG00010018990	GCK
1	GO:0072259	BP	metanephric interstitial fibroblast development	1/ 683	1/ 17320	1	0.0394342	1	ENSGALG00010002500	OSR1
1	GO:0006747	BP	FAD biosynthetic process	1/ 683	1/ 17320	1	0.0394342	1	ENSGALG00010027928	FLAD1
1	GO:0007506	BP	gonadal mesoderm development	1/ 683	1/ 17320	1	0.0394342	1	ENSGALG00010027880	AMH
1	GO:0021681	BP	cerebellar granular layer development	1/ 683	1/ 17320	1	0.0394342	1	ENSGALG00010024233	FAIM2
1	GO:0072273	BP	metanephric nephron morphogenesis	1/ 683	1/ 17320	1	0.0394342	1	ENSGALG00010016957	WNT4
1	GO:0060455	BP	negative regulation of gastric acid secretion	1/ 683	1/ 17320	1	0.0394342	1	ENSGALG00010023902	PTGER3
1	GO:0014040	BP	positive regulation of Schwann cell differentiation	1/ 683	1/ 17320	1	0.0394342	1	ENSGALG00010009467	KROX20
1	GO:2000019	BP	negative regulation of male gonad development	1/ 683	1/ 17320	1	0.0394342	1	ENSGALG00010016957	WNT4
1	GO:0032078	BP	negative regulation of endodeoxyribonuclease activity	1/ 683	1/ 17320	1	0.0394342	1	ENSGALG00010015090	GZMA
1	GO:0021659	BP	rhombomere 3 structural organization	1/ 683	1/ 17320	1	0.0394342	1	ENSGALG00010009467	KROX20
1	GO:0090094	BP	metanephric cap mesenchymal cell proliferation involved in metanephros development	1/ 683	1/ 17320	1	0.0394342	1	ENSGALG00010002500	OSR1
1	GO:1903457	BP	lactate catabolic process	1/ 683	1/ 17320	1	0.0394342	1	ENSGALG00010025882	LDHD
1	GO:0046901	BP	tetrahydrofolylpolyglutamate biosynthetic process	1/ 683	1/ 17320	1	0.0394342	1	ENSGALG00010028091	FPGS
1	GO:0046900	BP	tetrahydrofolylpolyglutamate metabolic process	1/ 683	1/ 17320	1	0.0394342	1	ENSGALG00010028091	FPGS
1	GO:0043501	BP	skeletal muscle adaptation	1/ 683	1/ 17320	1	0.0394342	1	ENSGALG00010013859	MYOC
1	GO:0060552	BP	positive regulation of fructose 1,6-bisphosphate metabolic process	1/ 683	1/ 17320	1	0.0394342	1	ENSGALG00010011933	IFNG
1	GO:0060550	BP	positive regulation of fructose 1,6-bisphosphate 1-phosphatase activity	1/ 683	1/ 17320	1	0.0394342	1	ENSGALG00010011933	IFNG
1	GO:0060551	BP	regulation of fructose 1,6-bisphosphate metabolic process	1/ 683	1/ 17320	1	0.0394342	1	ENSGALG00010011933	IFNG
1	GO:0060557	BP	positive regulation of vitamin D biosynthetic process	1/ 683	1/ 17320	1	0.0394342	1	ENSGALG00010011933	IFNG
1	GO:0060559	BP	positive regulation of calcidiol 1-monooxygenase activity	1/ 683	1/ 17320	1	0.0394342	1	ENSGALG00010011933	IFNG
1	GO:0050928	BP	negative regulation of positive chemotaxis	1/ 683	1/ 17320	1	0.0394342	1	ENSGALG00010002288	ANGPT2
1	GO:1990963	BP	establishment of blood-retinal barrier	1/ 683	1/ 17320	1	0.0394342	1	ENSGALG00010024495	CLDN5
1	GO:2000224	BP	regulation of testosterone biosynthetic process	1/ 683	1/ 17320	1	0.0394342	1	ENSGALG00010016957	WNT4
1	GO:2000225	BP	negative regulation of testosterone biosynthetic process	1/ 683	1/ 17320	1	0.0394342	1	ENSGALG00010016957	WNT4
1	GO:2000226	BP	regulation of pancreatic A cell differentiation	1/ 683	1/ 17320	1	0.0394342	1	ENSGALG00010014807	HES1
1	GO:2000227	BP	negative regulation of pancreatic A cell differentiation	1/ 683	1/ 17320	1	0.0394342	1	ENSGALG00010014807	HES1
1	GO:0003011	BP	involuntary skeletal muscle contraction	1/ 683	1/ 17320	1	0.0394342	1	ENSGALG00010029308	GAA
1	GO:0021595	BP	rhombomere structural organization	1/ 683	1/ 17320	1	0.0394342	1	ENSGALG00010009467	KROX20
1	GO:0021594	BP	rhombomere formation	1/ 683	1/ 17320	1	0.0394342	1	ENSGALG00010009467	KROX20
1	GO:0090143	BP	nucleoid organization	1/ 683	1/ 17320	1	0.0394342	1	ENSGALG00010025985	CHCHD10
1	GO:0090144	BP	mitochondrial nucleoid organization	1/ 683	1/ 17320	1	0.0394342	1	ENSGALG00010025985	CHCHD10
1	GO:0099152	BP	regulation of neurotransmitter receptor transport, endosome to postsynaptic membrane	1/ 683	1/ 17320	1	0.0394342	1	ENSGALG00010025405	TAMALIN
1	GO:0072166	BP	posterior mesonephric tubule development	1/ 683	1/ 17320	1	0.0394342	1	ENSGALG00010002500	OSR1
1	GO:0072168	BP	specification of anterior mesonephric tubule identity	1/ 683	1/ 17320	1	0.0394342	1	ENSGALG00010002500	OSR1
1	GO:0072169	BP	specification of posterior mesonephric tubule identity	1/ 683	1/ 17320	1	0.0394342	1	ENSGALG00010002500	OSR1
1	GO:0048621	BP	post-embryonic digestive tract morphogenesis	1/ 683	1/ 17320	1	0.0394342	1	ENSGALG00010018311	NKX2-3
1	GO:1900154	BP	regulation of bone trabecula formation	1/ 683	1/ 17320	1	0.0394342	1	ENSGALG00010021611	GREM1
1	GO:1900155	BP	negative regulation of bone trabecula formation	1/ 683	1/ 17320	1	0.0394342	1	ENSGALG00010021611	GREM1
1	GO:1902080	BP	regulation of calcium ion import into sarcoplasmic reticulum	1/ 683	1/ 17320	1	0.0394342	1	ENSGALG00010015134	PLN
1	GO:2000368	BP	positive regulation of acrosomal vesicle exocytosis	1/ 683	1/ 17320	1	0.0394342	1	ENSGALG00010027641	HYAL3
1	GO:0021558	BP	trochlear nerve development	1/ 683	1/ 17320	1	0.0394342	1	ENSGALG00010014807	HES1
1	GO:0015689	BP	molybdate ion transport	1/ 683	1/ 17320	1	0.0394342	1	ENSGALG00010024604	MFSD5
1	GO:1902943	BP	positive regulation of voltage-gated chloride channel activity	1/ 683	1/ 17320	1	0.0394342	1	ENSGALG00010001202	CFTR
1	GO:1902941	BP	regulation of voltage-gated chloride channel activity	1/ 683	1/ 17320	1	0.0394342	1	ENSGALG00010001202	CFTR
1	GO:0072167	BP	specification of mesonephric tubule identity	1/ 683	1/ 17320	1	0.0394342	1	ENSGALG00010002500	OSR1
1	GO:0090291	BP	negative regulation of osteoclast proliferation	1/ 683	1/ 17320	1	0.0394342	1	ENSGALG00010021611	GREM1
1	GO:0072028	BP	nephron morphogenesis	1/ 683	1/ 17320	1	0.0394342	1	ENSGALG00010016957	WNT4
1	GO:0046086	BP	adenosine biosynthetic process	1/ 683	1/ 17320	1	0.0394342	1	ENSGALG00010004224	NT5E
1	GO:0015887	BP	pantothenate transmembrane transport	1/ 683	1/ 17320	1	0.0394342	1	ENSGALG00010009208	SLC5A6
1	GO:0045645	BP	positive regulation of eosinophil differentiation	1/ 683	1/ 17320	1	0.0394342	1	ENSGALG00010008910	TRIB1
1	GO:0045643	BP	regulation of eosinophil differentiation	1/ 683	1/ 17320	1	0.0394342	1	ENSGALG00010008910	TRIB1
1	GO:0070165	BP	positive regulation of adiponectin secretion	1/ 683	1/ 17320	1	0.0394342	1	ENSGALG00010013207	C1QTNF3
1	GO:1901291	BP	negative regulation of double-strand break repair via single-strand annealing	1/ 683	1/ 17320	1	0.0394342	1	ENSGALG00010021546	OGG1
1	GO:0014734	BP	skeletal muscle hypertrophy	1/ 683	1/ 17320	1	0.0394342	1	ENSGALG00010013859	MYOC
1	GO:0014738	BP	regulation of muscle hyperplasia	1/ 683	1/ 17320	1	0.0394342	1	ENSGALG00010027175	NOS3
1	GO:0043181	BP	vacuolar sequestering	1/ 683	1/ 17320	1	0.0394342	1	ENSGALG00010029308	GAA
1	GO:0009732	BP	detection of hexose stimulus	1/ 683	1/ 17320	1	0.0394342	1	ENSGALG00010018990	GCK
1	GO:0046836	BP	glycolipid transport	1/ 683	1/ 17320	1	0.0394342	1	ENSGALG00010016006	PLTP
1	GO:0010873	BP	positive regulation of cholesterol esterification	1/ 683	1/ 17320	1	0.0394342	1	ENSGALG00010024773	APOA1
1	GO:0072388	BP	flavin adenine dinucleotide biosynthetic process	1/ 683	1/ 17320	1	0.0394342	1	ENSGALG00010027928	FLAD1
1	GO:0072387	BP	flavin adenine dinucleotide metabolic process	1/ 683	1/ 17320	1	0.0394342	1	ENSGALG00010027928	FLAD1
1	GO:0031945	BP	positive regulation of glucocorticoid metabolic process	1/ 683	1/ 17320	1	0.0394342	1	ENSGALG00010016957	WNT4
1	GO:0031948	BP	positive regulation of glucocorticoid biosynthetic process	1/ 683	1/ 17320	1	0.0394342	1	ENSGALG00010016957	WNT4
1	GO:0061106	BP	negative regulation of stomach neuroendocrine cell differentiation	1/ 683	1/ 17320	1	0.0394342	1	ENSGALG00010014807	HES1
1	GO:0061105	BP	regulation of stomach neuroendocrine cell differentiation	1/ 683	1/ 17320	1	0.0394342	1	ENSGALG00010014807	HES1
1	GO:0032834	BP	positive regulation of CD4-positive, CD25-positive, alpha-beta regulatory T cell differentiation involved in immune response	1/ 683	1/ 17320	1	0.0394342	1	ENSGALG00010011933	IFNG
1	GO:0032832	BP	regulation of CD4-positive, CD25-positive, alpha-beta regulatory T cell differentiation involved in immune response	1/ 683	1/ 17320	1	0.0394342	1	ENSGALG00010011933	IFNG
1	GO:0014038	BP	regulation of Schwann cell differentiation	1/ 683	1/ 17320	1	0.0394342	1	ENSGALG00010009467	KROX20
1	GO:0033379	BP	maintenance of protease location in T cell secretory granule	1/ 683	1/ 17320	1	0.0394342	1	ENSGALG00010023204	SRGN
1	GO:0033377	BP	maintenance of protein location in T cell secretory granule	1/ 683	1/ 17320	1	0.0394342	1	ENSGALG00010023204	SRGN
1	GO:0033373	BP	maintenance of protease location in mast cell secretory granule	1/ 683	1/ 17320	1	0.0394342	1	ENSGALG00010023204	SRGN
1	GO:0033370	BP	maintenance of protein location in mast cell secretory granule	1/ 683	1/ 17320	1	0.0394342	1	ENSGALG00010023204	SRGN
1	GO:0033371	BP	T cell secretory granule organization	1/ 683	1/ 17320	1	0.0394342	1	ENSGALG00010023204	SRGN
1	GO:1900036	BP	positive regulation of cellular response to heat	1/ 683	1/ 17320	1	0.0394342	1	ENSGALG00010014329	IER5
1	GO:1902161	BP	positive regulation of cyclic nucleotide-gated ion channel activity	1/ 683	1/ 17320	1	0.0394342	1	ENSGALG00010001202	CFTR
1	GO:1902081	BP	negative regulation of calcium ion import into sarcoplasmic reticulum	1/ 683	1/ 17320	1	0.0394342	1	ENSGALG00010015134	PLN
1	GO:0014900	BP	muscle hyperplasia	1/ 683	1/ 17320	1	0.0394342	1	ENSGALG00010027175	NOS3
1	GO:0100001	BP	regulation of skeletal muscle contraction by action potential	1/ 683	1/ 17320	1	0.0394342	1	ENSGALG00010023635	SCN4A
1	GO:1903797	BP	positive regulation of inorganic anion transmembrane transport	1/ 683	1/ 17320	1	0.0394342	1	ENSGALG00010001202	CFTR
1	GO:0021999	BP	neural plate anterior/posterior regionalization	1/ 683	1/ 17320	1	0.0394342	1	ENSGALG00010024808	CELSR2
1	GO:0009730	BP	detection of carbohydrate stimulus	1/ 683	1/ 17320	1	0.0394342	1	ENSGALG00010018990	GCK
1	GO:1902463	BP	protein localization to cell leading edge	1/ 683	1/ 17320	1	0.0394342	1	ENSGALG00010022481	CORO1B
1	GO:1902464	BP	regulation of histone H3-K27 trimethylation	1/ 683	1/ 17320	1	0.0394342	1	ENSGALG00010021313	KPNA7
1	GO:1902466	BP	positive regulation of histone H3-K27 trimethylation	1/ 683	1/ 17320	1	0.0394342	1	ENSGALG00010021313	KPNA7
1	GO:0061889	BP	negative regulation of astrocyte activation	1/ 683	1/ 17320	1	0.0394342	1	ENSGALG00010024675	NR1D1
1	GO:0061888	BP	regulation of astrocyte activation	1/ 683	1/ 17320	1	0.0394342	1	ENSGALG00010024675	NR1D1
1	GO:0008612	BP	peptidyl-lysine modification to peptidyl-hypusine	1/ 683	1/ 17320	1	0.0394342	1	ENSGALG00010028156	DOHH
1	GO:1902483	BP	cytotoxic T cell pyroptotic process	1/ 683	1/ 17320	1	0.0394342	1	ENSGALG00010015090	GZMA
1	GO:1905135	BP	biotin import across plasma membrane	1/ 683	1/ 17320	1	0.0394342	1	ENSGALG00010009208	SLC5A6
1	GO:0040040	BP	thermosensory behavior	1/ 683	1/ 17320	1	0.0394342	1	ENSGALG00010013046	SLC12A5
1	GO:0030034	BP	microvillar actin bundle assembly	1/ 683	1/ 17320	1	0.0394342	1	ENSGALG00010019076	ESPN
1	GO:2000066	BP	positive regulation of cortisol biosynthetic process	1/ 683	1/ 17320	1	0.0394342	1	ENSGALG00010016957	WNT4
1	GO:0032185	BP	septin cytoskeleton organization	1/ 683	1/ 17320	1	0.0394342	1	ENSGALG00010006091	RTKN
1	GO:0042335	BP	cuticle development	1/ 683	1/ 17320	1	0.0394342	1	ENSGALG00010028184	TMEM79
1	GO:0042779	BP	tRNA 3'-trailer cleavage	1/ 683	1/ 17320	1	0.0394342	1	ENSGALG00010019082	POLR3K
1	GO:0010643	BP	cell communication by chemical coupling	1/ 683	1/ 17320	1	0.0394342	1	ENSGALG00010008906	DBN1
1	GO:1905381	BP	negative regulation of snRNA transcription by RNA polymerase II	1/ 683	1/ 17320	1	0.0394342	1	ENSGALG00010003191	CC2D1A
1	GO:0060549	BP	regulation of fructose 1,6-bisphosphate 1-phosphatase activity	1/ 683	1/ 17320	1	0.0394342	1	ENSGALG00010011933	IFNG
1	GO:1990764	BP	myofibroblast contraction	1/ 683	1/ 17320	1	0.0394342	1	ENSGALG00010016059	EPDR1
1	GO:2000180	BP	negative regulation of androgen biosynthetic process	1/ 683	1/ 17320	1	0.0394342	1	ENSGALG00010016957	WNT4
1	GO:0010189	BP	vitamin E biosynthetic process	1/ 683	1/ 17320	1	0.0394342	1	ENSGALG00010016006	PLTP
1	GO:0006438	BP	valyl-tRNA aminoacylation	1/ 683	1/ 17320	1	0.0394342	1	ENSGALG00010000288
1	GO:0051594	BP	detection of glucose	1/ 683	1/ 17320	1	0.0394342	1	ENSGALG00010018990	GCK
1	GO:0002086	BP	diaphragm contraction	1/ 683	1/ 17320	1	0.0394342	1	ENSGALG00010029308	GAA
1	GO:0098749	BP	cerebellar neuron development	1/ 683	1/ 17320	1	0.0394342	1	ENSGALG00010002766	NANOS1
1	GO:0014806	BP	smooth muscle hyperplasia	1/ 683	1/ 17320	1	0.0394342	1	ENSGALG00010027175	NOS3
1	GO:0014805	BP	smooth muscle adaptation	1/ 683	1/ 17320	1	0.0394342	1	ENSGALG00010027175	NOS3
1	GO:1902994	BP	regulation of phospholipid efflux	1/ 683	1/ 17320	1	0.0394342	1	ENSGALG00010024773	APOA1
1	GO:0006168	BP	adenine salvage	1/ 683	1/ 17320	1	0.0394342	1	ENSGALG00010007899	APRT
1	GO:0000408	CC	EKC/KEOPS complex	1/ 683	1/ 17320	1	0.0394342	1	ENSGALG00010000126
1	GO:0017090	CC	meprin A complex	1/ 683	1/ 17320	1	0.0394342	1	ENSGALG00010004061	MEP1B
1	GO:0120219	CC	subapical part of cell	1/ 683	1/ 17320	1	0.0394342	1	ENSGALG00010020351	CROCC
1	GO:0090534	CC	calcium ion-transporting ATPase complex	1/ 683	1/ 17320	1	0.0394342	1	ENSGALG00010015134	PLN
1	GO:0062157	CC	mitochondrial ATP-gated potassium channel complex	1/ 683	1/ 17320	1	0.0394342	1	ENSGALG00010027169	ABCB8
1	GO:0099182	CC	presynaptic intermediate filament cytoskeleton	1/ 683	1/ 17320	1	0.0394342	1	ENSGALG00010018944	NEFL
1	GO:0012510	CC	trans-Golgi network transport vesicle membrane	1/ 683	1/ 17320	1	0.0394342	1	ENSGALG00010011313	RASSF9
1	GO:1990972	CC	multimerin complex	1/ 683	1/ 17320	1	0.0394342	1	ENSGALG00010008376	MMRN1
1	GO:0120282	CC	autolysosome lumen	1/ 683	1/ 17320	1	0.0394342	1	ENSGALG00010029308	GAA
1	GO:0034191	MF	apolipoprotein A-I receptor binding	1/ 683	1/ 17320	1	0.0394342	1	ENSGALG00010024773	APOA1
1	GO:0004992	MF	platelet activating factor receptor activity	1/ 683	1/ 17320	1	0.0394342	1	ENSGALG00010012873	PTAFR
1	GO:0003881	MF	CDP-diacylglycerol-inositol 3-phosphatidyltransferase activity	1/ 683	1/ 17320	1	0.0394342	1	ENSGALG00010000148
1	GO:0071820	MF	N-box binding	1/ 683	1/ 17320	1	0.0394342	1	ENSGALG00010014807	HES1
1	GO:0033791	MF	3alpha,7alpha,12alpha-trihydroxy-5beta-cholestanoyl-CoA 24-hydroxylase activity	1/ 683	1/ 17320	1	0.0394342	1	ENSGALG00010020920	ACOX2
1	GO:0016872	MF	intramolecular lyase activity	1/ 683	1/ 17320	1	0.0394342	1	ENSGALG00010027156	ISYNA1
1	GO:0003919	MF	FMN adenylyltransferase activity	1/ 683	1/ 17320	1	0.0394342	1	ENSGALG00010027928	FLAD1
1	GO:0140337	MF	diacylglyceride transfer activity	1/ 683	1/ 17320	1	0.0394342	1	ENSGALG00010016006	PLTP
1	GO:0140339	MF	phosphatidylglycerol transfer activity	1/ 683	1/ 17320	1	0.0394342	1	ENSGALG00010016006	PLTP
1	GO:0140338	MF	sphingomyelin transfer activity	1/ 683	1/ 17320	1	0.0394342	1	ENSGALG00010016006	PLTP
1	GO:0070119	MF	ciliary neurotrophic factor binding	1/ 683	1/ 17320	1	0.0394342	1	ENSGALG00010027886	IL6R
1	GO:0061750	MF	acid sphingomyelin phosphodiesterase activity	1/ 683	1/ 17320	1	0.0394342	1	ENSGALG00010001570	SMPD1
1	GO:0004956	MF	prostaglandin D receptor activity	1/ 683	1/ 17320	1	0.0394342	1	ENSGALG00010017946	PTGDR
1	GO:0004047	MF	aminomethyltransferase activity	1/ 683	1/ 17320	1	0.0394342	1	ENSGALG00010026917	AMT
1	GO:0050683	MF	AF-1 domain binding	1/ 683	1/ 17320	1	0.0394342	1	ENSGALG00010018289	HEYL
1	GO:0140340	MF	cerebroside transfer activity	1/ 683	1/ 17320	1	0.0394342	1	ENSGALG00010016006	PLTP
1	GO:0017174	MF	glycine N-methyltransferase activity	1/ 683	1/ 17320	1	0.0394342	1	ENSGALG00010019032
1	GO:0002055	MF	adenine binding	1/ 683	1/ 17320	1	0.0394342	1	ENSGALG00010007899	APRT
1	GO:0071207	MF	histone pre-mRNA stem-loop binding	1/ 683	1/ 17320	1	0.0394342	1	ENSGALG00010016616	SLBP
1	GO:0004648	MF	O-phospho-L-serine:2-oxoglutarate aminotransferase activity	1/ 683	1/ 17320	1	0.0394342	1	ENSGALG00010015533	PSAT1
1	GO:0046525	MF	xylosylprotein 4-beta-galactosyltransferase activity	1/ 683	1/ 17320	1	0.0394342	1	ENSGALG00010012040	B4GALT7
1	GO:0019135	MF	deoxyhypusine monooxygenase activity	1/ 683	1/ 17320	1	0.0394342	1	ENSGALG00010028156	DOHH
1	GO:0070818	MF	protoporphyrinogen oxidase activity	1/ 683	1/ 17320	1	0.0394342	1	ENSGALG00010027540	PPOX
1	GO:0015362	MF	high-affinity sodium:dicarboxylate symporter activity	1/ 683	1/ 17320	1	0.0394342	1	ENSGALG00010021478	SLC13A3
1	GO:0106138	MF	Sec61 translocon complex binding	1/ 683	1/ 17320	1	0.0394342	1	ENSGALG00010001202	CFTR
1	GO:0004729	MF	oxygen-dependent protoporphyrinogen oxidase activity	1/ 683	1/ 17320	1	0.0394342	1	ENSGALG00010027540	PPOX
1	GO:0008534	MF	oxidized purine nucleobase lesion DNA N-glycosylase activity	1/ 683	1/ 17320	1	0.0394342	1	ENSGALG00010021546	OGG1
1	GO:0005133	MF	interferon-gamma receptor binding	1/ 683	1/ 17320	1	0.0394342	1	ENSGALG00010011933	IFNG
1	GO:0017050	MF	D-erythro-sphingosine kinase activity	1/ 683	1/ 17320	1	0.0394342	1	ENSGALG00010029445	SPHK1
1	GO:0062183	MF	all-trans retinoic acid 18-hydroxylase activity	1/ 683	1/ 17320	1	0.0394342	1	ENSGALG00010020413	CYP26A1
1	GO:0062182	MF	all-trans retinoic acid 4-hydrolase activity	1/ 683	1/ 17320	1	0.0394342	1	ENSGALG00010020413	CYP26A1
1	GO:0004475	MF	mannose-1-phosphate guanylyltransferase (GTP) activity	1/ 683	1/ 17320	1	0.0394342	1	ENSGALG00010028174	GMPPB
1	GO:0008743	MF	L-threonine 3-dehydrogenase activity	1/ 683	1/ 17320	1	0.0394342	1	ENSGALG00010011278
1	GO:0052757	MF	chondroitin hydrolase activity	1/ 683	1/ 17320	1	0.0394342	1	ENSGALG00010028116	HYAL1
1	GO:0140585	MF	promoter-enhancer loop anchoring activity	1/ 683	1/ 17320	1	0.0394342	1	ENSGALG00010016852	AHDC1
1	GO:0140587	MF	chromatin loop anchoring activity	1/ 683	1/ 17320	1	0.0394342	1	ENSGALG00010016852	AHDC1
1	GO:0015225	MF	biotin transmembrane transporter activity	1/ 683	1/ 17320	1	0.0394342	1	ENSGALG00010009208	SLC5A6
1	GO:0038164	MF	thrombopoietin receptor activity	1/ 683	1/ 17320	1	0.0394342	1	ENSGALG00010022689	MPL
1	GO:0106260	MF	DNA-DNA tethering activity	1/ 683	1/ 17320	1	0.0394342	1	ENSGALG00010016852	AHDC1
1	GO:1905573	MF	ganglioside GM1 binding	1/ 683	1/ 17320	1	0.0394342	1	ENSGALG00010016059	EPDR1
1	GO:0051908	MF	double-stranded DNA 5'-3' exodeoxyribonuclease activity	1/ 683	1/ 17320	1	0.0394342	1	ENSGALG00010008422	EXO1
1	GO:0004558	MF	alpha-1,4-glucosidase activity	1/ 683	1/ 17320	1	0.0394342	1	ENSGALG00010029308	GAA
1	GO:0070653	MF	high-density lipoprotein particle receptor binding	1/ 683	1/ 17320	1	0.0394342	1	ENSGALG00010024773	APOA1
1	GO:0015233	MF	pantothenate transmembrane transporter activity	1/ 683	1/ 17320	1	0.0394342	1	ENSGALG00010009208	SLC5A6
1	GO:0004512	MF	inositol-3-phosphate synthase activity	1/ 683	1/ 17320	1	0.0394342	1	ENSGALG00010027156	ISYNA1
1	GO:0015098	MF	molybdate ion transmembrane transporter activity	1/ 683	1/ 17320	1	0.0394342	1	ENSGALG00010024604	MFSD5
1	GO:0034039	MF	8-oxo-7,8-dihydroguanine DNA N-glycosylase activity	1/ 683	1/ 17320	1	0.0394342	1	ENSGALG00010021546	OGG1
1	GO:0035594	MF	ganglioside binding	1/ 683	1/ 17320	1	0.0394342	1	ENSGALG00010016059	EPDR1
1	GO:0005260	MF	intracellularly ATP-gated chloride channel activity	1/ 683	1/ 17320	1	0.0394342	1	ENSGALG00010001202	CFTR
1	GO:0008309	MF	double-stranded DNA exodeoxyribonuclease activity	1/ 683	1/ 17320	1	0.0394342	1	ENSGALG00010008422	EXO1
1	GO:0033931	MF	endogalactosaminidase activity	1/ 683	1/ 17320	1	0.0394342	1	ENSGALG00010028116	HYAL1
1	GO:0004326	MF	tetrahydrofolylpolyglutamate synthase activity	1/ 683	1/ 17320	1	0.0394342	1	ENSGALG00010028091	FPGS
1	GO:0050429	MF	calcium-dependent phospholipase C activity	1/ 683	1/ 17320	1	0.0394342	1	ENSGALG00010001333	PLCH1
1	GO:0099142	MF	intracellularly ATP-gated ion channel activity	1/ 683	1/ 17320	1	0.0394342	1	ENSGALG00010001202	CFTR
1	GO:0050187	MF	phosphoamidase activity	1/ 683	1/ 17320	1	0.0394342	1	ENSGALG00010021115	ALPL
1	GO:0008482	MF	sulfite oxidase activity	1/ 683	1/ 17320	1	0.0394342	1	ENSGALG00010024789	SUOX
1	GO:0047961	MF	glycine N-acyltransferase activity	1/ 683	1/ 17320	1	0.0394342	1	ENSGALG00010023397
1	GO:0061657	MF	UFM1 conjugating enzyme activity	1/ 683	1/ 17320	1	0.0394342	1	ENSGALG00010027531	UFC1
1	GO:0004832	MF	valine-tRNA ligase activity	1/ 683	1/ 17320	1	0.0394342	1	ENSGALG00010000288
4	GO:1901682	MF	sulfur compound transmembrane transporter activity	4/ 683	33/ 17320	0.121212	0.0396526	1	ENSGALG00010008173;ENSGALG00010021478;ENSGALG00010009208;ENSGALG00010024831	;SLC13A3;SLC5A6;SLC7A9
5	GO:0030971	MF	receptor tyrosine kinase binding	5/ 683	48/ 17320	0.104167	0.0398714	1	ENSGALG00010023850;ENSGALG00010002288;ENSGALG00010027847;ENSGALG00010013859;ENSGALG00010027291	DAZAP2;ANGPT2;NRTN;MYOC;MST1
22	GO:0098660	BP	inorganic ion transmembrane transport	22/ 683	363/ 17320	0.0606061	0.0408953	1	ENSGALG00010002500;ENSGALG00010027947;ENSGALG00010001822;ENSGALG00010024259;ENSGALG00010019231;ENSGALG00010020607;ENSGALG00010027188;ENSGALG00010008074;ENSGALG00010012371;ENSGALG00010027169;ENSGALG00010002023;ENSGALG00010025505;ENSGALG00010002362;ENSGALG00010022734;ENSGALG00010023635;ENSGALG00010014878;ENSGALG00010013046;ENSGALG00010022204;ENSGALG00010007585;ENSGALG00010000286;ENSGALG00010009208;…	OSR1;GP9;KCNE3;ATP5L;SLC6A8;SLC6A8;KCNH2;RHAG;ATP6V1G3;ABCB8;CLCN4;SCN9A;TRPC4;;SCN4A;TMCO1;SLC12A5;;KCNG4;TCN2;SLC5A6;CFTR
3	GO:0043173	BP	nucleotide salvage	3/ 683	20/ 17320	0.15	0.0422332	1	ENSGALG00010027923;ENSGALG00010007899;ENSGALG00010025504	AMPD2;APRT;AMPD1
3	GO:0070328	BP	triglyceride homeostasis	3/ 683	20/ 17320	0.15	0.0422332	1	ENSGALG00010013207;ENSGALG00010024773;ENSGALG00010024749	C1QTNF3;APOA1;APOA5
3	GO:0055090	BP	acylglycerol homeostasis	3/ 683	20/ 17320	0.15	0.0422332	1	ENSGALG00010013207;ENSGALG00010024773;ENSGALG00010024749	C1QTNF3;APOA1;APOA5
3	GO:0090183	BP	regulation of kidney development	3/ 683	20/ 17320	0.15	0.0422332	1	ENSGALG00010021611;ENSGALG00010002500;ENSGALG00010016957	GREM1;OSR1;WNT4
3	GO:0032331	BP	negative regulation of chondrocyte differentiation	3/ 683	20/ 17320	0.15	0.0422332	1	ENSGALG00010024653;ENSGALG00010021611;ENSGALG00010010183	RFLNA;GREM1;NKX3-2
3	GO:0120015	MF	sterol transfer activity	3/ 683	20/ 17320	0.15	0.0422332	1	ENSGALG00010016006;ENSGALG00010024773;ENSGALG00010017783	PLTP;APOA1;STAR
5	GO:1904063	BP	negative regulation of cation transmembrane transport	5/ 683	49/ 17320	0.102041	0.0430197	1	ENSGALG00010013995;ENSGALG00010015134;ENSGALG00010002500;ENSGALG00010027188;ENSGALG00010001822	REM1;PLN;OSR1;KCNH2;KCNE3
5	GO:0015935	CC	small ribosomal subunit	5/ 683	49/ 17320	0.102041	0.0430197	1	ENSGALG00010027362;ENSGALG00010009168;ENSGALG00010013405;ENSGALG00010006178;ENSGALG00010028463	;;RPS14;;RPS28
4	GO:0002763	BP	positive regulation of myeloid leukocyte differentiation	4/ 683	34/ 17320	0.117647	0.0435888	1	ENSGALG00010011933;ENSGALG00010008910;ENSGALG00010024587;ENSGALG00010027870	IFNG;TRIB1;;HAX1
6	GO:0030148	BP	sphingolipid biosynthetic process	6/ 683	66/ 17320	0.0909091	0.0453646	1	ENSGALG00010026044;ENSGALG00010000200;ENSGALG00010004172;ENSGALG00010026854;ENSGALG00010001570;ENSGALG00010029445	CERKL;GAL3ST1;ST8SIA6;SMPD2;SMPD1;SPHK1
6	GO:1990782	MF	protein tyrosine kinase binding	6/ 683	66/ 17320	0.0909091	0.0453646	1	ENSGALG00010023850;ENSGALG00010027847;ENSGALG00010013859;ENSGALG00010008871;ENSGALG00010027291;ENSGALG00010002288	DAZAP2;NRTN;MYOC;PRR7;MST1;ANGPT2
5	GO:0001508	BP	action potential	5/ 683	50/ 17320	0.1	0.0463133	1	ENSGALG00010011841;ENSGALG00010023635;ENSGALG00010025505;ENSGALG00010027188;ENSGALG00010001822	KCNMB4;SCN4A;SCN9A;KCNH2;KCNE3
2	GO:0001823	BP	mesonephros development	2/ 683	9/ 17320	0.222222	0.046505	1	ENSGALG00010002500;ENSGALG00010016957	OSR1;WNT4
2	GO:0034404	BP	nucleobase-containing small molecule biosynthetic process	2/ 683	9/ 17320	0.222222	0.046505	1	ENSGALG00010007899;ENSGALG00010004224	APRT;NT5E
2	GO:0046129	BP	purine ribonucleoside biosynthetic process	2/ 683	9/ 17320	0.222222	0.046505	1	ENSGALG00010007899;ENSGALG00010004224	APRT;NT5E
2	GO:0009163	BP	nucleoside biosynthetic process	2/ 683	9/ 17320	0.222222	0.046505	1	ENSGALG00010007899;ENSGALG00010004224	APRT;NT5E
2	GO:0018158	BP	protein oxidation	2/ 683	9/ 17320	0.222222	0.046505	1	ENSGALG00010018430;ENSGALG00010024773	PYROXD2;APOA1
2	GO:0042451	BP	purine nucleoside biosynthetic process	2/ 683	9/ 17320	0.222222	0.046505	1	ENSGALG00010007899;ENSGALG00010004224	APRT;NT5E
2	GO:0042455	BP	ribonucleoside biosynthetic process	2/ 683	9/ 17320	0.222222	0.046505	1	ENSGALG00010007899;ENSGALG00010004224	APRT;NT5E
2	GO:0036120	BP	cellular response to platelet-derived growth factor stimulus	2/ 683	9/ 17320	0.222222	0.046505	1	ENSGALG00010022481;ENSGALG00010028116	CORO1B;HYAL1
2	GO:0002444	BP	myeloid leukocyte mediated immunity	2/ 683	9/ 17320	0.222222	0.046505	1	ENSGALG00010021657;ENSGALG00010017676	JAGN1;SPON2
2	GO:0003184	BP	pulmonary valve morphogenesis	2/ 683	9/ 17320	0.222222	0.046505	1	ENSGALG00010018289;ENSGALG00010027175	HEYL;NOS3
2	GO:0010896	BP	regulation of triglyceride catabolic process	2/ 683	9/ 17320	0.222222	0.046505	1	ENSGALG00010024773;ENSGALG00010024749	APOA1;APOA5
2	GO:0051004	BP	regulation of lipoprotein lipase activity	2/ 683	9/ 17320	0.222222	0.046505	1	ENSGALG00010024773;ENSGALG00010024749	APOA1;APOA5
2	GO:0034385	CC	triglyceride-rich plasma lipoprotein particle	2/ 683	9/ 17320	0.222222	0.046505	1	ENSGALG00010024773;ENSGALG00010024749	APOA1;APOA5
2	GO:0034361	CC	very-low-density lipoprotein particle	2/ 683	9/ 17320	0.222222	0.046505	1	ENSGALG00010024773;ENSGALG00010024749	APOA1;APOA5
2	GO:0005740	CC	mitochondrial envelope	2/ 683	9/ 17320	0.222222	0.046505	1	ENSGALG00010001149;ENSGALG00010019149	CIDEA;
2	GO:0016530	MF	metallochaperone activity	2/ 683	9/ 17320	0.222222	0.046505	1	ENSGALG00010014319;ENSGALG00010006463	;SCO2
4	GO:2000677	BP	regulation of transcription regulatory region DNA binding	4/ 683	35/ 17320	0.114286	0.0477363	1	ENSGALG00010023850;ENSGALG00010011933;ENSGALG00010013379;ENSGALG00010011141	DAZAP2;IFNG;ZNF593;MSX1
3	GO:0009168	BP	purine ribonucleoside monophosphate biosynthetic process	3/ 683	21/ 17320	0.142857	0.0478724	1	ENSGALG00010027923;ENSGALG00010007899;ENSGALG00010025504	AMPD2;APRT;AMPD1
3	GO:0030279	BP	negative regulation of ossification	3/ 683	21/ 17320	0.142857	0.0478724	1	ENSGALG00010024653;ENSGALG00010021611;ENSGALG00010023204	RFLNA;GREM1;SRGN

## Sheet: 16.40%PAR
Number	GO ID	Term Type	Description	Ratio_in_study	Ratio_in_pop	Rich factor	Pvalue	Padjust	Gene_ids	Gene_names
18	GO:0005581	CC	collagen trimer	18/ 521	74/ 17320	0.243243	2.78036e-07	0.00540585	ENSGALG00010003527;ENSGALG00010003551;ENSGALG00010003557;ENSGALG00010002389;ENSGALG00010003533;ENSGALG00010003646;ENSGALG00010013332;ENSGALG00010003566;ENSGALG00010002050;ENSGALG00010003548;ENSGALG00010002366;ENSGALG00010003587;ENSGALG00010003570;ENSGALG00010003616;ENSGALG00010003625;ENSGALG00010017139;ENSGALG00010003542;ENSGALG00010003549	;;;COL21A1;;;LUM;;;;;;;;;COL9A2;;
12	GO:0098800	CC	inner mitochondrial membrane protein complex	12/ 521	119/ 17320	0.10084	0.000247395	0.133878	ENSGALG00010016568;ENSGALG00010011685;ENSGALG00010020743;ENSGALG00010008295;ENSGALG00010000301;ENSGALG00010018767;ENSGALG00010028021;ENSGALG00010019149;ENSGALG00010024259;ENSGALG00010001635;ENSGALG00010013416;ENSGALG00010000561	PAM16;NDUFA2;;DMAC2;UQCR10;NDUFB6;ATP5D;;ATP5L;TIMM10B;NDUFB2;
3	GO:0032571	BP	response to vitamin K	3/ 521	5/ 17320	0.6	0.00025867	0.135928	ENSGALG00010028181;ENSGALG00010012092;ENSGALG00010002373	BGLAP;OC3;POSTN
4	GO:0015926	MF	glucosidase activity	4/ 521	13/ 17320	0.307692	0.000466109	0.197012	ENSGALG00010006120;ENSGALG00010029308;ENSGALG00010001273;ENSGALG00010006146	MOGS;GAA;;CCDC142
3	GO:0035767	BP	endothelial cell chemotaxis	3/ 521	6/ 17320	0.5	0.000505769	0.209227	ENSGALG00010022481;ENSGALG00010025421;ENSGALG00010009284	CORO1B;NR4A1;CCN3
2	GO:0046848	MF	hydroxyapatite binding	2/ 521	2/ 17320	1	0.000903172	0.292673	ENSGALG00010028181;ENSGALG00010012092	BGLAP;OC3
2	GO:0004573	MF	Glc3Man9GlcNAc2 oligosaccharide glucosidase activity	2/ 521	2/ 17320	1	0.000903172	0.292673	ENSGALG00010006146;ENSGALG00010006120	CCDC142;MOGS
2	GO:0008147	MF	structural constituent of bone	2/ 521	2/ 17320	1	0.000903172	0.292673	ENSGALG00010028181;ENSGALG00010012092	BGLAP;OC3
8	GO:0098803	CC	respiratory chain complex	8/ 521	70/ 17320	0.114286	0.00116656	0.324019	ENSGALG00010011685;ENSGALG00010020743;ENSGALG00010008295;ENSGALG00010000301;ENSGALG00010018767;ENSGALG00010019149;ENSGALG00010013416;ENSGALG00010000561	NDUFA2;;DMAC2;UQCR10;NDUFB6;;NDUFB2;
10	GO:0060326	BP	cell chemotaxis	10/ 521	105/ 17320	0.0952381	0.00124523	0.341	ENSGALG00010029962;ENSGALG00010029641;ENSGALG00010009099;ENSGALG00010019246;ENSGALG00010009284;ENSGALG00010022481;ENSGALG00010025421;ENSGALG00010008206;ENSGALG00010015505;ENSGALG00010023431	;;CXCR4;IL17RC;CCN3;CORO1B;NR4A1;CXCL13L2;CHGA;BCAR1
4	GO:0033273	BP	response to vitamin	4/ 521	18/ 17320	0.222222	0.00177007	0.446955	ENSGALG00010028181;ENSGALG00010012092;ENSGALG00010005070;ENSGALG00010002373	BGLAP;OC3;ALB;POSTN
10	GO:0015980	BP	energy derivation by oxidation of organic compounds	10/ 521	113/ 17320	0.0884956	0.0021667	0.513746	ENSGALG00010020743;ENSGALG00010000301;ENSGALG00010018767;ENSGALG00010029308;ENSGALG00010019149;ENSGALG00010028021;ENSGALG00010011021;ENSGALG00010000561;ENSGALG00010024675;ENSGALG00010022937	;UQCR10;NDUFB6;GAA;;ATP5D;PPP1R3G;;NR1D1;BLOC1S1
12	GO:0006935	BP	chemotaxis	12/ 521	158/ 17320	0.0759494	0.00299986	0.648165	ENSGALG00010029962;ENSGALG00010029641;ENSGALG00010005138;ENSGALG00010009099;ENSGALG00010019246;ENSGALG00010009284;ENSGALG00010022481;ENSGALG00010025421;ENSGALG00010023431;ENSGALG00010008206;ENSGALG00010015505;ENSGALG00010018943	;;;CXCR4;IL17RC;CCN3;CORO1B;NR4A1;BCAR1;CXCL13L2;CHGA;ACKR4
7	GO:0009060	BP	aerobic respiration	7/ 521	65/ 17320	0.107692	0.00330073	0.666383	ENSGALG00010020743;ENSGALG00010000301;ENSGALG00010018767;ENSGALG00010028021;ENSGALG00010019149;ENSGALG00010000561;ENSGALG00010022937	;UQCR10;NDUFB6;ATP5D;;;BLOC1S1
12	GO:0042330	BP	taxis	12/ 521	160/ 17320	0.075	0.00332454	0.666383	ENSGALG00010029962;ENSGALG00010029641;ENSGALG00010005138;ENSGALG00010009099;ENSGALG00010019246;ENSGALG00010009284;ENSGALG00010022481;ENSGALG00010025421;ENSGALG00010023431;ENSGALG00010008206;ENSGALG00010015505;ENSGALG00010018943	;;;CXCR4;IL17RC;CCN3;CORO1B;NR4A1;BCAR1;CXCL13L2;CHGA;ACKR4
6	GO:0001508	BP	action potential	6/ 521	50/ 17320	0.12	0.00372353	0.723965	ENSGALG00010001773;ENSGALG00010027188;ENSGALG00010027830;ENSGALG00010011841;ENSGALG00010001822;ENSGALG00010023635	NRCAM;KCNH2;CACNA1D;KCNMB4;KCNE3;SCN4A
4	GO:0007584	BP	response to nutrient	4/ 521	23/ 17320	0.173913	0.00454804	0.840286	ENSGALG00010028181;ENSGALG00010012092;ENSGALG00010005070;ENSGALG00010002373	BGLAP;OC3;ALB;POSTN
4	GO:0003351	BP	epithelial cilium movement involved in extracellular fluid movement	4/ 521	23/ 17320	0.173913	0.00454804	0.840286	ENSGALG00010022138;ENSGALG00010029313;ENSGALG00010021678;ENSGALG00010011960	SPAG17;CCDC40;DNAAF4;CFAP54
4	GO:0000413	BP	protein peptidyl-prolyl isomerization	4/ 521	23/ 17320	0.173913	0.00454804	0.840286	ENSGALG00010024807;ENSGALG00010022583;ENSGALG00010026893;ENSGALG00010024847	PPIL3;FKBP11;FKBP5;PPIL1
5	GO:0001669	CC	acrosomal vesicle	5/ 521	37/ 17320	0.135135	0.0047553	0.864086	ENSGALG00010005065;ENSGALG00010000642;ENSGALG00010028435;ENSGALG00010027641;ENSGALG00010022138	ENKUR;ZPBP1;ATP8B3;HYAL3;SPAG17
7	GO:0045333	BP	cellular respiration	7/ 521	70/ 17320	0.1	0.0050002	0.891359	ENSGALG00010020743;ENSGALG00010000301;ENSGALG00010018767;ENSGALG00010028021;ENSGALG00010019149;ENSGALG00010000561;ENSGALG00010022937	;UQCR10;NDUFB6;ATP5D;;;BLOC1S1
2	GO:0045162	BP	clustering of voltage-gated sodium channels	2/ 521	4/ 17320	0.5	0.00520492	0.891359	ENSGALG00010001773;ENSGALG00010013859	NRCAM;MYOC
2	GO:0032422	MF	purine-rich negative regulatory element binding	2/ 521	4/ 17320	0.5	0.00520492	0.891359	ENSGALG00010020743;ENSGALG00010012412	;PURA
9	GO:0050900	BP	leukocyte migration	9/ 521	108/ 17320	0.0833333	0.00528534	0.891359	ENSGALG00010029962;ENSGALG00010005138;ENSGALG00010024583;ENSGALG00010029641;ENSGALG00010021657;ENSGALG00010018311;ENSGALG00010019246;ENSGALG00010008206;ENSGALG00010015505	;;ITGB7;;JAGN1;NKX2-3;IL17RC;CXCL13L2;CHGA
16	GO:0031012	CC	extracellular matrix	16/ 521	257/ 17320	0.0622568	0.0053468	0.891359	ENSGALG00010021485;ENSGALG00010020771;ENSGALG00010013332;ENSGALG00010021757;ENSGALG00010002373;ENSGALG00010007554;ENSGALG00010022967;ENSGALG00010013859;ENSGALG00010027228;ENSGALG00010009284;ENSGALG00010015785;ENSGALG00010007586;ENSGALG00010007330;ENSGALG00010002288;ENSGALG00010019255;ENSGALG00010021762	SMOC1;LINGO1;LUM;ZP4;POSTN;;ADAMTS15;MYOC;SSPO;CCN3;FGL1A;MMP7;MMP13;ANGPT2;;LAMB2
16	GO:0030312	CC	external encapsulating structure	16/ 521	257/ 17320	0.0622568	0.0053468	0.891359	ENSGALG00010021485;ENSGALG00010020771;ENSGALG00010013332;ENSGALG00010021757;ENSGALG00010002373;ENSGALG00010007554;ENSGALG00010022967;ENSGALG00010013859;ENSGALG00010027228;ENSGALG00010009284;ENSGALG00010015785;ENSGALG00010007586;ENSGALG00010007330;ENSGALG00010002288;ENSGALG00010019255;ENSGALG00010021762	SMOC1;LINGO1;LUM;ZP4;POSTN;;ADAMTS15;MYOC;SSPO;CCN3;FGL1A;MMP7;MMP13;ANGPT2;;LAMB2
4	GO:0006858	BP	extracellular transport	4/ 521	25/ 17320	0.16	0.00619658	0.971614	ENSGALG00010022138;ENSGALG00010029313;ENSGALG00010021678;ENSGALG00010011960	SPAG17;CCDC40;DNAAF4;CFAP54
4	GO:0008009	MF	chemokine activity	4/ 521	25/ 17320	0.16	0.00619658	0.971614	ENSGALG00010029962;ENSGALG00010029641;ENSGALG00010005138;ENSGALG00010008206	;;;CXCL13L2
12	GO:0040011	BP	locomotion	12/ 521	175/ 17320	0.0685714	0.00676735	1	ENSGALG00010029962;ENSGALG00010029641;ENSGALG00010005138;ENSGALG00010009099;ENSGALG00010019246;ENSGALG00010009284;ENSGALG00010022481;ENSGALG00010025421;ENSGALG00010023431;ENSGALG00010008206;ENSGALG00010015505;ENSGALG00010018943	;;;CXCR4;IL17RC;CCN3;CORO1B;NR4A1;BCAR1;CXCL13L2;CHGA;ACKR4
14	GO:0098798	CC	mitochondrial protein-containing complex	14/ 521	217/ 17320	0.0645161	0.00741013	1	ENSGALG00010016568;ENSGALG00010011685;ENSGALG00010020743;ENSGALG00010008295;ENSGALG00010008284;ENSGALG00010010496;ENSGALG00010000301;ENSGALG00010018767;ENSGALG00010028021;ENSGALG00010019149;ENSGALG00010024259;ENSGALG00010001635;ENSGALG00010013416;ENSGALG00010000561	PAM16;NDUFA2;;DMAC2;BCKDHA;MRPL17;UQCR10;NDUFB6;ATP5D;;ATP5L;TIMM10B;NDUFB2;
5	GO:0042379	MF	chemokine receptor binding	5/ 521	41/ 17320	0.121951	0.00741179	1	ENSGALG00010029962;ENSGALG00010011392;ENSGALG00010029641;ENSGALG00010005138;ENSGALG00010008206	;AvBD13;;;CXCL13L2
37	GO:0005576	CC	extracellular region	37/ 521	790/ 17320	0.0468354	0.0074129	1	ENSGALG00010003659;ENSGALG00010005264;ENSGALG00010003556;ENSGALG00010005070;ENSGALG00010029313;ENSGALG00010005138;ENSGALG00010027847;ENSGALG00010012092;ENSGALG00010009284;ENSGALG00010007330;ENSGALG00010008206;ENSGALG00010016059;ENSGALG00010015801;ENSGALG00010029962;ENSGALG00010007577;ENSGALG00010020417;ENSGALG00010015785;ENSGALG00010028181;ENSGALG00010002819;ENSGALG00010029641;ENSGALG00010003577;…	;ITIH2;;ALB;CCDC40;;NRTN;OC3;CCN3;MMP13;CXCL13L2;EPDR1;VSTM2L;;WFDC1;;FGL1A;BGLAP;BMP3;;;SMOC1;LUM;C1QL2;ADAMTS15;APOLD1;AvBD13;;DNAAF4;;;;APOA5;CHGA;SMPD1;ZPBP1;SEMA3F
3	GO:0003016	BP	respiratory system process	3/ 521	14/ 17320	0.214286	0.00769081	1	ENSGALG00010029308;ENSGALG00010011960;ENSGALG00010013861	GAA;CFAP54;TCF15
2	GO:0033604	BP	negative regulation of catecholamine secretion	2/ 521	5/ 17320	0.4	0.00850243	1	ENSGALG00010012160;ENSGALG00010015505	SYT4;CHGA
2	GO:0061469	BP	regulation of type B pancreatic cell proliferation	2/ 521	5/ 17320	0.4	0.00850243	1	ENSGALG00010015474;ENSGALG00010024675	PHOX2B;NR1D1
2	GO:0097449	CC	astrocyte projection	2/ 521	5/ 17320	0.4	0.00850243	1	ENSGALG00010012160;ENSGALG00010021974	SYT4;GFAP
2	GO:0031729	MF	CCR4 chemokine receptor binding	2/ 521	5/ 17320	0.4	0.00850243	1	ENSGALG00010029962;ENSGALG00010029641	;
2	GO:0031726	MF	CCR1 chemokine receptor binding	2/ 521	5/ 17320	0.4	0.00850243	1	ENSGALG00010029962;ENSGALG00010029641	;
6	GO:0007272	BP	ensheathment of neurons	6/ 521	60/ 17320	0.1	0.00912623	1	ENSGALG00010000200;ENSGALG00010012892;ENSGALG00010009467;ENSGALG00010013859;ENSGALG00010025343;ENSGALG00010017612	GAL3ST1;ORMDL1;KROX20;MYOC;NAB2;CLDN11
6	GO:0008366	BP	axon ensheathment	6/ 521	60/ 17320	0.1	0.00912623	1	ENSGALG00010000200;ENSGALG00010012892;ENSGALG00010009467;ENSGALG00010013859;ENSGALG00010025343;ENSGALG00010017612	GAL3ST1;ORMDL1;KROX20;MYOC;NAB2;CLDN11
4	GO:0075713	BP	establishment of integrated proviral latency	4/ 521	28/ 17320	0.142857	0.00934353	1	ENSGALG00010012733;ENSGALG00010007873;ENSGALG00010002949;ENSGALG00010018616	;;;
4	GO:0019043	BP	establishment of viral latency	4/ 521	28/ 17320	0.142857	0.00934353	1	ENSGALG00010012733;ENSGALG00010007873;ENSGALG00010002949;ENSGALG00010018616	;;;
4	GO:0044826	BP	viral genome integration into host DNA	4/ 521	28/ 17320	0.142857	0.00934353	1	ENSGALG00010012733;ENSGALG00010007873;ENSGALG00010002949;ENSGALG00010018616	;;;
3	GO:0006123	BP	mitochondrial electron transport, cytochrome c to oxygen	3/ 521	15/ 17320	0.2	0.00940145	1	ENSGALG00010020743;ENSGALG00010000561;ENSGALG00010019149	;;
6	GO:0005044	MF	scavenger receptor activity	6/ 521	61/ 17320	0.0983607	0.00987176	1	ENSGALG00010020896;ENSGALG00010026079;ENSGALG00010018430;ENSGALG00010022050;ENSGALG00010004852;ENSGALG00010018943	MARCO;;PYROXD2;;;ACKR4
3	GO:0050433	BP	regulation of catecholamine secretion	3/ 521	16/ 17320	0.1875	0.0113162	1	ENSGALG00010012160;ENSGALG00010015505;ENSGALG00010024922	SYT4;CHGA;DRD2
4	GO:0070069	CC	cytochrome complex	4/ 521	30/ 17320	0.133333	0.0119305	1	ENSGALG00010020743;ENSGALG00010000301;ENSGALG00010000561;ENSGALG00010019149	;UQCR10;;
2	GO:0007194	BP	negative regulation of adenylate cyclase activity	2/ 521	6/ 17320	0.333333	0.0125008	1	ENSGALG00010013001;ENSGALG00010024922	ADGRV1;DRD2
2	GO:0014037	BP	Schwann cell differentiation	2/ 521	6/ 17320	0.333333	0.0125008	1	ENSGALG00010025343;ENSGALG00010009467	NAB2;KROX20
2	GO:0048644	BP	muscle organ morphogenesis	2/ 521	6/ 17320	0.333333	0.0125008	1	ENSGALG00010026105;ENSGALG00010013861	CNTF;TCF15
2	GO:0045161	BP	neuronal ion channel clustering	2/ 521	6/ 17320	0.333333	0.0125008	1	ENSGALG00010001773;ENSGALG00010013859	NRCAM;MYOC
2	GO:0031730	MF	CCR5 chemokine receptor binding	2/ 521	6/ 17320	0.333333	0.0125008	1	ENSGALG00010029962;ENSGALG00010029641	;
2	GO:0032027	MF	myosin light chain binding	2/ 521	6/ 17320	0.333333	0.0125008	1	ENSGALG00010009099;ENSGALG00010013859	CXCR4;MYOC
3	GO:0045761	BP	regulation of adenylate cyclase activity	3/ 521	17/ 17320	0.176471	0.013439	1	ENSGALG00010017301;ENSGALG00010013001;ENSGALG00010024922	LHCGR;ADGRV1;DRD2
3	GO:0030627	MF	pre-mRNA 5'-splice site binding	3/ 521	17/ 17320	0.176471	0.013439	1	ENSGALG00010011831;ENSGALG00010011838;ENSGALG00010011828	U1;U1;U1
156	GO:0016021	CC	integral component of membrane	156/ 521	4379/ 17320	0.0356246	0.0140273	1	ENSGALG00010028129;ENSGALG00010000441;ENSGALG00010012700;ENSGALG00010015542;ENSGALG00010009659;ENSGALG00010026633;ENSGALG00010016612;ENSGALG00010029336;ENSGALG00010028753;ENSGALG00010008037;ENSGALG00010018038;ENSGALG00010023840;ENSGALG00010009111;ENSGALG00010004319;ENSGALG00010000561;ENSGALG00010013915;ENSGALG00010020476;ENSGALG00010000147;ENSGALG00010027871;ENSGALG00010012892;ENSGALG00010027847;…	CYB561D2;;;CNGA3;APOLD1;SLC5A1;GRIA1;SYNGR2;SV2A;LY6CLEL;;SMAGP;LRFN1;TAAR1;;;TMEM132A;;LRTM1;ORMDL1;NRTN;;GRIN3B;;;HIGD2A;;;TRPM6;;CNNM1;;SMIM4;LINGO1;;UQCR10;;ZP4;;ITPRIPL2;NAT8B;;CORO1B;FAT2;SEMA6C;DNAJC30;;KIAA1324;;MFSD5;COX14;TMEM127;ADGRV1;MMP13;TMEM109;CXCR4;;STEAP2;TMEM79;SYT4;CLCN4;SLC7A7;XKR8;PLPP4;;CTXND1;;;DPM2;;CCDC142;GAL3ST1;MARCO;PTK7;;TMUB1;TCTN2;CD200R1B;NRCAM;;PTRHD1;ASPHD1;;A…
5	GO:0070555	BP	response to interleukin-1	5/ 521	48/ 17320	0.104167	0.0142765	1	ENSGALG00010029962;ENSGALG00010024675;ENSGALG00010029641;ENSGALG00010027641;ENSGALG00010001570	;NR1D1;;HYAL3;SMPD1
5	GO:0005758	CC	mitochondrial intermembrane space	5/ 521	48/ 17320	0.104167	0.0142765	1	ENSGALG00010024789;ENSGALG00010001635;ENSGALG00010029657;ENSGALG00010013859;ENSGALG00010022937	SUOX;TIMM10B;CHCHD2;MYOC;BLOC1S1
158	GO:0031224	CC	intrinsic component of membrane	158/ 521	4442/ 17320	0.0355696	0.0144388	1	ENSGALG00010028129;ENSGALG00010000441;ENSGALG00010012700;ENSGALG00010015542;ENSGALG00010009659;ENSGALG00010026633;ENSGALG00010016612;ENSGALG00010029336;ENSGALG00010028753;ENSGALG00010008037;ENSGALG00010018038;ENSGALG00010023840;ENSGALG00010009111;ENSGALG00010004319;ENSGALG00010000561;ENSGALG00010013915;ENSGALG00010020476;ENSGALG00010000147;ENSGALG00010027871;ENSGALG00010012892;ENSGALG00010027847;…	CYB561D2;;;CNGA3;APOLD1;SLC5A1;GRIA1;SYNGR2;SV2A;LY6CLEL;;SMAGP;LRFN1;TAAR1;;;TMEM132A;;LRTM1;ORMDL1;NRTN;;GRIN3B;;;HIGD2A;;;TRPM6;;CNNM1;;SMIM4;LINGO1;;UQCR10;;ZP4;;ITPRIPL2;NAT8B;;CORO1B;FAT2;SEMA6C;DNAJC30;;KIAA1324;;MFSD5;COX14;TMEM127;ADGRV1;MMP13;PPOX;TMEM109;CXCR4;;STEAP2;TMEM79;SYT4;CLCN4;SLC7A7;XKR8;PLPP4;;CTXND1;;;DPM2;;CCDC142;GAL3ST1;MARCO;PTK7;;TMUB1;TCTN2;CD200R1B;NRCAM;;PTRHD1;ASPH…
6	GO:0097529	BP	myeloid leukocyte migration	6/ 521	67/ 17320	0.0895522	0.0152754	1	ENSGALG00010029962;ENSGALG00010029641;ENSGALG00010021657;ENSGALG00010019246;ENSGALG00010008206;ENSGALG00010015505	;;JAGN1;IL17RC;CXCL13L2;CHGA
5	GO:0097530	BP	granulocyte migration	5/ 521	49/ 17320	0.102041	0.015517	1	ENSGALG00010029962;ENSGALG00010029641;ENSGALG00010021657;ENSGALG00010008206;ENSGALG00010019246	;;JAGN1;CXCL13L2;IL17RC
5	GO:0019646	BP	aerobic electron transport chain	5/ 521	49/ 17320	0.102041	0.015517	1	ENSGALG00010020743;ENSGALG00010018767;ENSGALG00010000301;ENSGALG00010000561;ENSGALG00010019149	;NDUFB6;UQCR10;;
3	GO:0005751	CC	mitochondrial respiratory chain complex IV	3/ 521	18/ 17320	0.166667	0.0157727	1	ENSGALG00010020743;ENSGALG00010000561;ENSGALG00010019149	;;
6	GO:0010631	BP	epithelial cell migration	6/ 521	68/ 17320	0.0882353	0.0163418	1	ENSGALG00010002766;ENSGALG00010006219;ENSGALG00010022481;ENSGALG00010009284;ENSGALG00010025421;ENSGALG00010014522	NANOS1;CLEC14A;CORO1B;CCN3;NR4A1;FAT2
25	GO:0016477	BP	cell migration	25/ 521	508/ 17320	0.0492126	0.0165973	1	ENSGALG00010021657;ENSGALG00010029641;ENSGALG00010005138;ENSGALG00010009284;ENSGALG00010008206;ENSGALG00010029962;ENSGALG00010029570;ENSGALG00010009099;ENSGALG00010024583;ENSGALG00010006219;ENSGALG00010024713;ENSGALG00010025421;ENSGALG00010015505;ENSGALG00010002766;ENSGALG00010015474;ENSGALG00010007920;ENSGALG00010017933;ENSGALG00010018311;ENSGALG00010019246;ENSGALG00010018576;ENSGALG00010024922;…	JAGN1;;;CCN3;CXCL13L2;;TNFAIP1;CXCR4;ITGB7;CLEC14A;RND2;NR4A1;CHGA;NANOS1;PHOX2B;FAT3;SIX1;NKX2-3;IL17RC;PTK7;DRD2;CORO1B;FAT2;CELSR2;BCAR1
4	GO:0016790	MF	thiolester hydrolase activity	4/ 521	33/ 17320	0.121212	0.0166023	1	ENSGALG00010020898;ENSGALG00010020383;ENSGALG00010000127;ENSGALG00010025520	;;;ACOT11
7	GO:0044000	BP	movement in host	7/ 521	88/ 17320	0.0795455	0.0167458	1	ENSGALG00010012733;ENSGALG00010007873;ENSGALG00010028490;ENSGALG00010001570;ENSGALG00010002949;ENSGALG00010017733;ENSGALG00010018616	;;NECTIN4;SMPD1;;TRIM62;
2	GO:0099625	BP	ventricular cardiac muscle cell membrane repolarization	2/ 521	7/ 17320	0.285714	0.0171549	1	ENSGALG00010027188;ENSGALG00010001822	KCNH2;KCNE3
2	GO:0045956	BP	positive regulation of calcium ion-dependent exocytosis	2/ 521	7/ 17320	0.285714	0.0171549	1	ENSGALG00010012160;ENSGALG00010027641	SYT4;HYAL3
2	GO:0098915	BP	membrane repolarization during ventricular cardiac muscle cell action potential	2/ 521	7/ 17320	0.285714	0.0171549	1	ENSGALG00010027188;ENSGALG00010001822	KCNH2;KCNE3
2	GO:0031280	BP	negative regulation of cyclase activity	2/ 521	7/ 17320	0.285714	0.0171549	1	ENSGALG00010013001;ENSGALG00010024922	ADGRV1;DRD2
2	GO:0090599	MF	alpha-glucosidase activity	2/ 521	7/ 17320	0.285714	0.0171549	1	ENSGALG00010029308;ENSGALG00010001273	GAA;
2	GO:0005527	MF	macrolide binding	2/ 521	7/ 17320	0.285714	0.0171549	1	ENSGALG00010026893;ENSGALG00010005070	FKBP5;ALB
2	GO:0004865	MF	protein serine/threonine phosphatase inhibitor activity	2/ 521	7/ 17320	0.285714	0.0171549	1	ENSGALG00010019657;ENSGALG00010005553	PPP1R17;PPP1R14C
3	GO:0086002	BP	cardiac muscle cell action potential involved in contraction	3/ 521	19/ 17320	0.157895	0.0183196	1	ENSGALG00010027188;ENSGALG00010027830;ENSGALG00010001822	KCNH2;CACNA1D;KCNE3
3	GO:0051754	BP	meiotic sister chromatid cohesion, centromeric	3/ 521	19/ 17320	0.157895	0.0183196	1	ENSGALG00010011831;ENSGALG00010011838;ENSGALG00010011828	U1;U1;U1
6	GO:0046718	BP	viral entry into host cell	6/ 521	71/ 17320	0.084507	0.0198466	1	ENSGALG00010012733;ENSGALG00010007873;ENSGALG00010028490;ENSGALG00010001570;ENSGALG00010002949;ENSGALG00010018616	;;NECTIN4;SMPD1;;
6	GO:0044409	BP	entry into host	6/ 521	71/ 17320	0.084507	0.0198466	1	ENSGALG00010012733;ENSGALG00010007873;ENSGALG00010028490;ENSGALG00010001570;ENSGALG00010002949;ENSGALG00010018616	;;NECTIN4;SMPD1;;
4	GO:0070098	BP	chemokine-mediated signaling pathway	4/ 521	35/ 17320	0.114286	0.0202718	1	ENSGALG00010029962;ENSGALG00010009099;ENSGALG00010029641;ENSGALG00010008206	;CXCR4;;CXCL13L2
3	GO:0014812	BP	muscle cell migration	3/ 521	20/ 17320	0.15	0.0210809	1	ENSGALG00010009284;ENSGALG00010009099;ENSGALG00010017933	CCN3;CXCR4;SIX1
3	GO:0045277	CC	respiratory chain complex IV	3/ 521	20/ 17320	0.15	0.0210809	1	ENSGALG00010020743;ENSGALG00010000561;ENSGALG00010019149	;;
4	GO:0071347	BP	cellular response to interleukin-1	4/ 521	36/ 17320	0.111111	0.0222789	1	ENSGALG00010029962;ENSGALG00010024675;ENSGALG00010029641;ENSGALG00010027641	;NR1D1;;HYAL3
2	GO:0045651	BP	positive regulation of macrophage differentiation	2/ 521	8/ 17320	0.25	0.022422	1	ENSGALG00010008910;ENSGALG00010024587	TRIB1;
2	GO:0051350	BP	negative regulation of lyase activity	2/ 521	8/ 17320	0.25	0.022422	1	ENSGALG00010013001;ENSGALG00010024922	ADGRV1;DRD2
2	GO:0086013	BP	membrane repolarization during cardiac muscle cell action potential	2/ 521	8/ 17320	0.25	0.022422	1	ENSGALG00010027188;ENSGALG00010001822	KCNH2;KCNE3
2	GO:0086011	BP	membrane repolarization during action potential	2/ 521	8/ 17320	0.25	0.022422	1	ENSGALG00010027188;ENSGALG00010001822	KCNH2;KCNE3
2	GO:0099622	BP	cardiac muscle cell membrane repolarization	2/ 521	8/ 17320	0.25	0.022422	1	ENSGALG00010027188;ENSGALG00010001822	KCNH2;KCNE3
2	GO:0086100	BP	endothelin receptor signaling pathway	2/ 521	8/ 17320	0.25	0.022422	1	ENSGALG00010023431;ENSGALG00010017933	BCAR1;SIX1
27	GO:0048870	BP	cell motility	27/ 521	570/ 17320	0.0473684	0.0235639	1	ENSGALG00010021657;ENSGALG00010029313;ENSGALG00010005138;ENSGALG00010009284;ENSGALG00010008206;ENSGALG00010029962;ENSGALG00010029570;ENSGALG00010009099;ENSGALG00010024583;ENSGALG00010006219;ENSGALG00010024713;ENSGALG00010025421;ENSGALG00010029641;ENSGALG00010015505;ENSGALG00010005065;ENSGALG00010002766;ENSGALG00010015474;ENSGALG00010007920;ENSGALG00010017933;ENSGALG00010018311;ENSGALG00010019246;…	JAGN1;CCDC40;;CCN3;CXCL13L2;;TNFAIP1;CXCR4;ITGB7;CLEC14A;RND2;NR4A1;;CHGA;ENKUR;NANOS1;PHOX2B;FAT3;SIX1;NKX2-3;IL17RC;PTK7;DRD2;CORO1B;FAT2;CELSR2;BCAR1
6	GO:0003341	BP	cilium movement	6/ 521	74/ 17320	0.0810811	0.0238305	1	ENSGALG00010005065;ENSGALG00010021678;ENSGALG00010029313;ENSGALG00010011960;ENSGALG00010022138;ENSGALG00010024808	ENKUR;DNAAF4;CCDC40;CFAP54;SPAG17;CELSR2
3	GO:0070601	BP	centromeric sister chromatid cohesion	3/ 521	21/ 17320	0.142857	0.0240572	1	ENSGALG00010011831;ENSGALG00010011838;ENSGALG00010011828	U1;U1;U1
3	GO:0051177	BP	meiotic sister chromatid cohesion	3/ 521	21/ 17320	0.142857	0.0240572	1	ENSGALG00010011831;ENSGALG00010011838;ENSGALG00010011828	U1;U1;U1
3	GO:0086001	BP	cardiac muscle cell action potential	3/ 521	21/ 17320	0.142857	0.0240572	1	ENSGALG00010027188;ENSGALG00010027830;ENSGALG00010001822	KCNH2;CACNA1D;KCNE3
3	GO:0000395	BP	mRNA 5'-splice site recognition	3/ 521	21/ 17320	0.142857	0.0240572	1	ENSGALG00010011831;ENSGALG00010011838;ENSGALG00010011828	U1;U1;U1
4	GO:0018208	BP	peptidyl-proline modification	4/ 521	37/ 17320	0.108108	0.024403	1	ENSGALG00010024807;ENSGALG00010022583;ENSGALG00010026893;ENSGALG00010024847	PPIL3;FKBP11;FKBP5;PPIL1
5	GO:0031970	CC	organelle envelope lumen	5/ 521	55/ 17320	0.0909091	0.0244772	1	ENSGALG00010024789;ENSGALG00010001635;ENSGALG00010029657;ENSGALG00010013859;ENSGALG00010022937	SUOX;TIMM10B;CHCHD2;MYOC;BLOC1S1
4	GO:0003755	MF	peptidyl-prolyl cis-trans isomerase activity	4/ 521	38/ 17320	0.105263	0.0266454	1	ENSGALG00010024807;ENSGALG00010022583;ENSGALG00010026893;ENSGALG00010024847	PPIL3;FKBP11;FKBP5;PPIL1
2	GO:0048172	BP	regulation of short-term neuronal synaptic plasticity	2/ 521	9/ 17320	0.222222	0.0282611	1	ENSGALG00010012160;ENSGALG00010010680	SYT4;SHISA8
2	GO:0060576	BP	intestinal epithelial cell development	2/ 521	9/ 17320	0.222222	0.0282611	1	ENSGALG00010010183;ENSGALG00010000820	NKX3-2;KLF5
2	GO:0051953	BP	negative regulation of amine transport	2/ 521	9/ 17320	0.222222	0.0282611	1	ENSGALG00010012160;ENSGALG00010015505	SYT4;CHGA
2	GO:0005740	CC	mitochondrial envelope	2/ 521	9/ 17320	0.222222	0.0282611	1	ENSGALG00010019149;ENSGALG00010006207	;
2	GO:0030314	CC	junctional membrane complex	2/ 521	9/ 17320	0.222222	0.0282611	1	ENSGALG00010000532;ENSGALG00010000091	;
30	GO:0008270	MF	zinc ion binding	30/ 521	672/ 17320	0.0446429	0.0284947	1	ENSGALG00010007767;ENSGALG00010002766;ENSGALG00010017609;ENSGALG00010007330;ENSGALG00010004000;ENSGALG00010019082;ENSGALG00010020629;ENSGALG00010003263;ENSGALG00010018542;ENSGALG00010007554;ENSGALG00010025421;ENSGALG00010018616;ENSGALG00010021558;ENSGALG00010000742;ENSGALG00010012733;ENSGALG00010007873;ENSGALG00010023302;ENSGALG00010001570;ENSGALG00010006979;ENSGALG00010002949;ENSGALG00010022967;…	VAT1L;NANOS1;TRIM71;MMP13;;POLR3K;TRIM66;;;;NR4A1;;CHURC1;;;;;SMPD1;CA7;;ADAMTS15;TRIM62;TRIM54;;PHC2;ZNF385D;CPA6;MMP7;NR1D1;RPS29
4	GO:0030964	CC	NADH dehydrogenase complex	4/ 521	39/ 17320	0.102564	0.0290071	1	ENSGALG00010011685;ENSGALG00010018767;ENSGALG00010008295;ENSGALG00010013416	NDUFA2;NDUFB6;DMAC2;NDUFB2
4	GO:0005747	CC	mitochondrial respiratory chain complex I	4/ 521	39/ 17320	0.102564	0.0290071	1	ENSGALG00010011685;ENSGALG00010018767;ENSGALG00010008295;ENSGALG00010013416	NDUFA2;NDUFB6;DMAC2;NDUFB2
4	GO:0045271	CC	respiratory chain complex I	4/ 521	39/ 17320	0.102564	0.0290071	1	ENSGALG00010011685;ENSGALG00010018767;ENSGALG00010008295;ENSGALG00010013416	NDUFA2;NDUFB6;DMAC2;NDUFB2
6	GO:0038024	MF	cargo receptor activity	6/ 521	78/ 17320	0.0769231	0.0299286	1	ENSGALG00010020896;ENSGALG00010026079;ENSGALG00010018430;ENSGALG00010022050;ENSGALG00010004852;ENSGALG00010018943	MARCO;;PYROXD2;;;ACKR4
5	GO:0042552	BP	myelination	5/ 521	58/ 17320	0.0862069	0.0299889	1	ENSGALG00010000200;ENSGALG00010025343;ENSGALG00010009467;ENSGALG00010012892;ENSGALG00010013859	GAL3ST1;NAB2;KROX20;ORMDL1;MYOC
1	GO:0010902	BP	positive regulation of very-low-density lipoprotein particle remodeling	1/ 521	1/ 17320	1	0.0300808	1	ENSGALG00010024749	APOA5
1	GO:0086030	BP	adenylate cyclase-activating adrenergic receptor signaling pathway involved in cardiac muscle relaxation	1/ 521	1/ 17320	1	0.0300808	1	ENSGALG00010015505	CHGA
1	GO:0090135	BP	actin filament branching	1/ 521	1/ 17320	1	0.0300808	1	ENSGALG00010022481	CORO1B
1	GO:0061452	BP	retrotrapezoid nucleus neuron differentiation	1/ 521	1/ 17320	1	0.0300808	1	ENSGALG00010015474	PHOX2B
1	GO:0046900	BP	tetrahydrofolylpolyglutamate metabolic process	1/ 521	1/ 17320	1	0.0300808	1	ENSGALG00010028091	FPGS
1	GO:0021660	BP	rhombomere 3 formation	1/ 521	1/ 17320	1	0.0300808	1	ENSGALG00010009467	KROX20
1	GO:0021666	BP	rhombomere 5 formation	1/ 521	1/ 17320	1	0.0300808	1	ENSGALG00010009467	KROX20
1	GO:0021665	BP	rhombomere 5 structural organization	1/ 521	1/ 17320	1	0.0300808	1	ENSGALG00010009467	KROX20
1	GO:0048894	BP	efferent axon development in a lateral line nerve	1/ 521	1/ 17320	1	0.0300808	1	ENSGALG00010015474	PHOX2B
1	GO:0098977	BP	inhibitory chemical synaptic transmission	1/ 521	1/ 17320	1	0.0300808	1	ENSGALG00010014889	PVALB
1	GO:1905749	BP	regulation of endosome to plasma membrane protein transport	1/ 521	1/ 17320	1	0.0300808	1	ENSGALG00010025405	TAMALIN
1	GO:0061586	BP	positive regulation of transcription by transcription factor localization	1/ 521	1/ 17320	1	0.0300808	1	ENSGALG00010000820	KLF5
1	GO:0038158	BP	granulocyte colony-stimulating factor signaling pathway	1/ 521	1/ 17320	1	0.0300808	1	ENSGALG00010021657	JAGN1
1	GO:1905432	BP	regulation of retrograde trans-synaptic signaling by neuropeptide	1/ 521	1/ 17320	1	0.0300808	1	ENSGALG00010012160	SYT4
1	GO:1905433	BP	negative regulation of retrograde trans-synaptic signaling by neuropeptide	1/ 521	1/ 17320	1	0.0300808	1	ENSGALG00010012160	SYT4
1	GO:0048174	BP	negative regulation of short-term neuronal synaptic plasticity	1/ 521	1/ 17320	1	0.0300808	1	ENSGALG00010012160	SYT4
1	GO:2000707	BP	positive regulation of dense core granule biogenesis	1/ 521	1/ 17320	1	0.0300808	1	ENSGALG00010015505	CHGA
1	GO:2000705	BP	regulation of dense core granule biogenesis	1/ 521	1/ 17320	1	0.0300808	1	ENSGALG00010015505	CHGA
1	GO:1904691	BP	negative regulation of type B pancreatic cell proliferation	1/ 521	1/ 17320	1	0.0300808	1	ENSGALG00010015474	PHOX2B
1	GO:0000017	BP	alpha-glucoside transport	1/ 521	1/ 17320	1	0.0300808	1	ENSGALG00010026633	SLC5A1
1	GO:0036179	BP	osteoclast maturation	1/ 521	1/ 17320	1	0.0300808	1	ENSGALG00010022117	FAM20C
1	GO:0048486	BP	parasympathetic nervous system development	1/ 521	1/ 17320	1	0.0300808	1	ENSGALG00010015474	PHOX2B
1	GO:0042946	BP	glucoside transport	1/ 521	1/ 17320	1	0.0300808	1	ENSGALG00010026633	SLC5A1
1	GO:0021681	BP	cerebellar granular layer development	1/ 521	1/ 17320	1	0.0300808	1	ENSGALG00010024233	FAIM2
1	GO:0042779	BP	tRNA 3'-trailer cleavage	1/ 521	1/ 17320	1	0.0300808	1	ENSGALG00010019082	POLR3K
1	GO:1903457	BP	lactate catabolic process	1/ 521	1/ 17320	1	0.0300808	1	ENSGALG00010025882	LDHD
1	GO:0046901	BP	tetrahydrofolylpolyglutamate biosynthetic process	1/ 521	1/ 17320	1	0.0300808	1	ENSGALG00010028091	FPGS
1	GO:0071387	BP	cellular response to cortisol stimulus	1/ 521	1/ 17320	1	0.0300808	1	ENSGALG00010014987	KLF9
1	GO:0043501	BP	skeletal muscle adaptation	1/ 521	1/ 17320	1	0.0300808	1	ENSGALG00010013859	MYOC
1	GO:0050928	BP	negative regulation of positive chemotaxis	1/ 521	1/ 17320	1	0.0300808	1	ENSGALG00010002288	ANGPT2
1	GO:0019101	BP	female somatic sex determination	1/ 521	1/ 17320	1	0.0300808	1	ENSGALG00010026018	FOXL2
1	GO:1990963	BP	establishment of blood-retinal barrier	1/ 521	1/ 17320	1	0.0300808	1	ENSGALG00010024495	CLDN5
1	GO:0003011	BP	involuntary skeletal muscle contraction	1/ 521	1/ 17320	1	0.0300808	1	ENSGALG00010029308	GAA
1	GO:0021595	BP	rhombomere structural organization	1/ 521	1/ 17320	1	0.0300808	1	ENSGALG00010009467	KROX20
1	GO:0021594	BP	rhombomere formation	1/ 521	1/ 17320	1	0.0300808	1	ENSGALG00010009467	KROX20
1	GO:0099156	BP	cell-cell signaling via exosome	1/ 521	1/ 17320	1	0.0300808	1	ENSGALG00010000820	KLF5
1	GO:0099152	BP	regulation of neurotransmitter receptor transport, endosome to postsynaptic membrane	1/ 521	1/ 17320	1	0.0300808	1	ENSGALG00010025405	TAMALIN
1	GO:1903118	BP	urate homeostasis	1/ 521	1/ 17320	1	0.0300808	1	ENSGALG00010021332	OIT3
1	GO:0048621	BP	post-embryonic digestive tract morphogenesis	1/ 521	1/ 17320	1	0.0300808	1	ENSGALG00010018311	NKX2-3
1	GO:2000368	BP	positive regulation of acrosomal vesicle exocytosis	1/ 521	1/ 17320	1	0.0300808	1	ENSGALG00010027641	HYAL3
1	GO:0015689	BP	molybdate ion transport	1/ 521	1/ 17320	1	0.0300808	1	ENSGALG00010024604	MFSD5
1	GO:0051659	BP	maintenance of mitochondrion location	1/ 521	1/ 17320	1	0.0300808	1	ENSGALG00010005070	ALB
1	GO:0015881	BP	creatine transmembrane transport	1/ 521	1/ 17320	1	0.0300808	1	ENSGALG00010018154	SLC16A12
1	GO:0045645	BP	positive regulation of eosinophil differentiation	1/ 521	1/ 17320	1	0.0300808	1	ENSGALG00010008910	TRIB1
1	GO:0045643	BP	regulation of eosinophil differentiation	1/ 521	1/ 17320	1	0.0300808	1	ENSGALG00010008910	TRIB1
1	GO:0021659	BP	rhombomere 3 structural organization	1/ 521	1/ 17320	1	0.0300808	1	ENSGALG00010009467	KROX20
1	GO:0014734	BP	skeletal muscle hypertrophy	1/ 521	1/ 17320	1	0.0300808	1	ENSGALG00010013859	MYOC
1	GO:0043181	BP	vacuolar sequestering	1/ 521	1/ 17320	1	0.0300808	1	ENSGALG00010029308	GAA
1	GO:0008612	BP	peptidyl-lysine modification to peptidyl-hypusine	1/ 521	1/ 17320	1	0.0300808	1	ENSGALG00010028156	DOHH
1	GO:0014038	BP	regulation of Schwann cell differentiation	1/ 521	1/ 17320	1	0.0300808	1	ENSGALG00010009467	KROX20
1	GO:1900036	BP	positive regulation of cellular response to heat	1/ 521	1/ 17320	1	0.0300808	1	ENSGALG00010014329	IER5
1	GO:0100001	BP	regulation of skeletal muscle contraction by action potential	1/ 521	1/ 17320	1	0.0300808	1	ENSGALG00010023635	SCN4A
1	GO:0035815	BP	positive regulation of renal sodium excretion	1/ 521	1/ 17320	1	0.0300808	1	ENSGALG00010024922	DRD2
1	GO:0021999	BP	neural plate anterior/posterior regionalization	1/ 521	1/ 17320	1	0.0300808	1	ENSGALG00010024808	CELSR2
1	GO:1902463	BP	protein localization to cell leading edge	1/ 521	1/ 17320	1	0.0300808	1	ENSGALG00010022481	CORO1B
1	GO:1902464	BP	regulation of histone H3-K27 trimethylation	1/ 521	1/ 17320	1	0.0300808	1	ENSGALG00010021313	KPNA7
1	GO:1902466	BP	positive regulation of histone H3-K27 trimethylation	1/ 521	1/ 17320	1	0.0300808	1	ENSGALG00010021313	KPNA7
1	GO:0061889	BP	negative regulation of astrocyte activation	1/ 521	1/ 17320	1	0.0300808	1	ENSGALG00010024675	NR1D1
1	GO:0061888	BP	regulation of astrocyte activation	1/ 521	1/ 17320	1	0.0300808	1	ENSGALG00010024675	NR1D1
1	GO:0042700	BP	luteinizing hormone signaling pathway	1/ 521	1/ 17320	1	0.0300808	1	ENSGALG00010017301	LHCGR
1	GO:0042352	BP	GDP-L-fucose salvage	1/ 521	1/ 17320	1	0.0300808	1	ENSGALG00010023213	FCSK
1	GO:0010625	BP	positive regulation of Schwann cell proliferation	1/ 521	1/ 17320	1	0.0300808	1	ENSGALG00010021974	GFAP
1	GO:0032185	BP	septin cytoskeleton organization	1/ 521	1/ 17320	1	0.0300808	1	ENSGALG00010006091	RTKN
1	GO:0042335	BP	cuticle development	1/ 521	1/ 17320	1	0.0300808	1	ENSGALG00010028184	TMEM79
1	GO:0014040	BP	positive regulation of Schwann cell differentiation	1/ 521	1/ 17320	1	0.0300808	1	ENSGALG00010009467	KROX20
1	GO:0036325	BP	vascular endothelial growth factor receptor-3 signaling pathway	1/ 521	1/ 17320	1	0.0300808	1	ENSGALG00010006219	CLEC14A
1	GO:0021723	BP	medullary reticular formation development	1/ 521	1/ 17320	1	0.0300808	1	ENSGALG00010015474	PHOX2B
1	GO:0060014	BP	granulosa cell differentiation	1/ 521	1/ 17320	1	0.0300808	1	ENSGALG00010026018	FOXL2
1	GO:1990764	BP	myofibroblast contraction	1/ 521	1/ 17320	1	0.0300808	1	ENSGALG00010016059	EPDR1
1	GO:1905413	BP	regulation of dense core granule exocytosis	1/ 521	1/ 17320	1	0.0300808	1	ENSGALG00010012160	SYT4
1	GO:1905415	BP	positive regulation of dense core granule exocytosis	1/ 521	1/ 17320	1	0.0300808	1	ENSGALG00010012160	SYT4
1	GO:0002086	BP	diaphragm contraction	1/ 521	1/ 17320	1	0.0300808	1	ENSGALG00010029308	GAA
1	GO:0098749	BP	cerebellar neuron development	1/ 521	1/ 17320	1	0.0300808	1	ENSGALG00010002766	NANOS1
1	GO:0099161	BP	regulation of presynaptic dense core granule exocytosis	1/ 521	1/ 17320	1	0.0300808	1	ENSGALG00010012160	SYT4
1	GO:0000408	CC	EKC/KEOPS complex	1/ 521	1/ 17320	1	0.0300808	1	ENSGALG00010000126
1	GO:0120219	CC	subapical part of cell	1/ 521	1/ 17320	1	0.0300808	1	ENSGALG00010020351	CROCC
1	GO:0099066	CC	integral component of neuronal dense core vesicle membrane	1/ 521	1/ 17320	1	0.0300808	1	ENSGALG00010012160	SYT4
1	GO:0098956	CC	intrinsic component of dense core granule membrane	1/ 521	1/ 17320	1	0.0300808	1	ENSGALG00010012160	SYT4
1	GO:0071254	CC	cytoplasmic U snRNP body	1/ 521	1/ 17320	1	0.0300808	1	ENSGALG00010014745	LSM10
1	GO:0012510	CC	trans-Golgi network transport vesicle membrane	1/ 521	1/ 17320	1	0.0300808	1	ENSGALG00010011313	RASSF9
1	GO:1990742	CC	microvesicle	1/ 521	1/ 17320	1	0.0300808	1	ENSGALG00010012160	SYT4
1	GO:0098675	CC	intrinsic component of neuronal dense core vesicle membrane	1/ 521	1/ 17320	1	0.0300808	1	ENSGALG00010012160	SYT4
1	GO:0001405	CC	PAM complex, Tim23 associated import motor	1/ 521	1/ 17320	1	0.0300808	1	ENSGALG00010016568	PAM16
1	GO:0120282	CC	autolysosome lumen	1/ 521	1/ 17320	1	0.0300808	1	ENSGALG00010029308	GAA
1	GO:0003881	MF	CDP-diacylglycerol-inositol 3-phosphatidyltransferase activity	1/ 521	1/ 17320	1	0.0300808	1	ENSGALG00010000148
1	GO:0042586	MF	peptide deformylase activity	1/ 521	1/ 17320	1	0.0300808	1	ENSGALG00010008194	PDF
1	GO:0086059	MF	voltage-gated calcium channel activity involved SA node cell action potential	1/ 521	1/ 17320	1	0.0300808	1	ENSGALG00010027830	CACNA1D
1	GO:0042017	MF	interleukin-22 binding	1/ 521	1/ 17320	1	0.0300808	1	ENSGALG00010005297	IL22RA2
1	GO:0016872	MF	intramolecular lyase activity	1/ 521	1/ 17320	1	0.0300808	1	ENSGALG00010027156	ISYNA1
1	GO:0061750	MF	acid sphingomyelin phosphodiesterase activity	1/ 521	1/ 17320	1	0.0300808	1	ENSGALG00010001570	SMPD1
1	GO:0004956	MF	prostaglandin D receptor activity	1/ 521	1/ 17320	1	0.0300808	1	ENSGALG00010017946	PTGDR
1	GO:0004047	MF	aminomethyltransferase activity	1/ 521	1/ 17320	1	0.0300808	1	ENSGALG00010026917	AMT
1	GO:0004729	MF	oxygen-dependent protoporphyrinogen oxidase activity	1/ 521	1/ 17320	1	0.0300808	1	ENSGALG00010027540	PPOX
1	GO:0042947	MF	glucoside transmembrane transporter activity	1/ 521	1/ 17320	1	0.0300808	1	ENSGALG00010026633	SLC5A1
1	GO:0071208	MF	histone pre-mRNA DCP binding	1/ 521	1/ 17320	1	0.0300808	1	ENSGALG00010014745	LSM10
1	GO:0046525	MF	xylosylprotein 4-beta-galactosyltransferase activity	1/ 521	1/ 17320	1	0.0300808	1	ENSGALG00010012040	B4GALT7
1	GO:0004326	MF	tetrahydrofolylpolyglutamate synthase activity	1/ 521	1/ 17320	1	0.0300808	1	ENSGALG00010028091	FPGS
1	GO:0070818	MF	protoporphyrinogen oxidase activity	1/ 521	1/ 17320	1	0.0300808	1	ENSGALG00010027540	PPOX
1	GO:0042018	MF	interleukin-22 receptor activity	1/ 521	1/ 17320	1	0.0300808	1	ENSGALG00010005297	IL22RA2
1	GO:0004631	MF	phosphomevalonate kinase activity	1/ 521	1/ 17320	1	0.0300808	1	ENSGALG00010027899	PMVK
1	GO:0005308	MF	creatine transmembrane transporter activity	1/ 521	1/ 17320	1	0.0300808	1	ENSGALG00010018154	SLC16A12
1	GO:0008962	MF	phosphatidylglycerophosphatase activity	1/ 521	1/ 17320	1	0.0300808	1	ENSGALG00010022073	PTPMT1
1	GO:0035472	MF	choriogonadotropin hormone receptor activity	1/ 521	1/ 17320	1	0.0300808	1	ENSGALG00010017301	LHCGR
1	GO:0038106	MF	choriogonadotropin hormone binding	1/ 521	1/ 17320	1	0.0300808	1	ENSGALG00010017301	LHCGR
1	GO:1905573	MF	ganglioside GM1 binding	1/ 521	1/ 17320	1	0.0300808	1	ENSGALG00010016059	EPDR1
1	GO:0038147	MF	C-X-C motif chemokine 12 receptor activity	1/ 521	1/ 17320	1	0.0300808	1	ENSGALG00010009099	CXCR4
1	GO:0004964	MF	luteinizing hormone receptor activity	1/ 521	1/ 17320	1	0.0300808	1	ENSGALG00010017301	LHCGR
1	GO:0004558	MF	alpha-1,4-glucosidase activity	1/ 521	1/ 17320	1	0.0300808	1	ENSGALG00010029308	GAA
1	GO:0015151	MF	alpha-glucoside transmembrane transporter activity	1/ 521	1/ 17320	1	0.0300808	1	ENSGALG00010026633	SLC5A1
1	GO:0004512	MF	inositol-3-phosphate synthase activity	1/ 521	1/ 17320	1	0.0300808	1	ENSGALG00010027156	ISYNA1
1	GO:0015098	MF	molybdate ion transmembrane transporter activity	1/ 521	1/ 17320	1	0.0300808	1	ENSGALG00010024604	MFSD5
1	GO:0035594	MF	ganglioside binding	1/ 521	1/ 17320	1	0.0300808	1	ENSGALG00010016059	EPDR1
1	GO:0015371	MF	galactose:sodium symporter activity	1/ 521	1/ 17320	1	0.0300808	1	ENSGALG00010026633	SLC5A1
1	GO:0050201	MF	fucokinase activity	1/ 521	1/ 17320	1	0.0300808	1	ENSGALG00010023213	FCSK
1	GO:0019135	MF	deoxyhypusine monooxygenase activity	1/ 521	1/ 17320	1	0.0300808	1	ENSGALG00010028156	DOHH
1	GO:0047787	MF	delta4-3-oxosteroid 5beta-reductase activity	1/ 521	1/ 17320	1	0.0300808	1	ENSGALG00010013290	AKR1D1
1	GO:0008482	MF	sulfite oxidase activity	1/ 521	1/ 17320	1	0.0300808	1	ENSGALG00010024789	SUOX
1	GO:0070523	MF	11-beta-hydroxysteroid dehydrogenase (NAD+) activity	1/ 521	1/ 17320	1	0.0300808	1	ENSGALG00010021624	HSD11B2
3	GO:0044458	BP	motile cilium assembly	3/ 521	23/ 17320	0.130435	0.0306532	1	ENSGALG00010022138;ENSGALG00010029313;ENSGALG00010011960	SPAG17;CCDC40;CFAP54
3	GO:0015986	BP	proton motive force-driven ATP synthesis	3/ 521	23/ 17320	0.130435	0.0306532	1	ENSGALG00010024259;ENSGALG00010028021;ENSGALG00010022734	ATP5L;ATP5D;
3	GO:0005685	CC	U1 snRNP	3/ 521	23/ 17320	0.130435	0.0306532	1	ENSGALG00010011831;ENSGALG00010011838;ENSGALG00010011828	U1;U1;U1
3	GO:0030215	MF	semaphorin receptor binding	3/ 521	23/ 17320	0.130435	0.0306532	1	ENSGALG00010027590;ENSGALG00010028592;ENSGALG00010018510	SEMA3F;SEMA6C;
4	GO:0071621	BP	granulocyte chemotaxis	4/ 521	40/ 17320	0.1	0.0314891	1	ENSGALG00010029962;ENSGALG00010029641;ENSGALG00010008206;ENSGALG00010019246	;;CXCL13L2;IL17RC
4	GO:0050709	BP	negative regulation of protein secretion	4/ 521	40/ 17320	0.1	0.0314891	1	ENSGALG00010012160;ENSGALG00010009284;ENSGALG00010015505;ENSGALG00010024922	SYT4;CCN3;CHGA;DRD2
15	GO:1990351	CC	transporter complex	15/ 521	285/ 17320	0.0526316	0.0338282	1	ENSGALG00010011685;ENSGALG00010027970;ENSGALG00010008295;ENSGALG00010015542;ENSGALG00010027188;ENSGALG00010000301;ENSGALG00010018767;ENSGALG00010027830;ENSGALG00010011841;ENSGALG00010016612;ENSGALG00010000639;ENSGALG00010013416;ENSGALG00010001635;ENSGALG00010010680;ENSGALG00010023635	NDUFA2;GRIN3B;DMAC2;CNGA3;KCNH2;UQCR10;NDUFB6;CACNA1D;KCNMB4;GRIA1;;NDUFB2;TIMM10B;SHISA8;SCN4A
4	GO:0042060	BP	wound healing	4/ 521	41/ 17320	0.097561	0.034092	1	ENSGALG00010022481;ENSGALG00010018576;ENSGALG00010008459;ENSGALG00010001570	CORO1B;PTK7;EPB41L4B;SMPD1
4	GO:0016859	MF	cis-trans isomerase activity	4/ 521	41/ 17320	0.097561	0.034092	1	ENSGALG00010024807;ENSGALG00010022583;ENSGALG00010026893;ENSGALG00010024847	PPIL3;FKBP11;FKBP5;PPIL1
7	GO:0051701	BP	biological process involved in interaction with host	7/ 521	102/ 17320	0.0686275	0.0342238	1	ENSGALG00010012733;ENSGALG00010007873;ENSGALG00010028490;ENSGALG00010001570;ENSGALG00010002949;ENSGALG00010017733;ENSGALG00010018616	;;NECTIN4;SMPD1;;TRIM62;
3	GO:0042246	BP	tissue regeneration	3/ 521	24/ 17320	0.125	0.0342709	1	ENSGALG00010009284;ENSGALG00010024749;ENSGALG00010000820	CCN3;APOA5;KLF5
3	GO:0001659	BP	temperature homeostasis	3/ 521	24/ 17320	0.125	0.0342709	1	ENSGALG00010026595;ENSGALG00010024675;ENSGALG00010024922	PRKAA2;NR1D1;DRD2
3	GO:0098878	CC	neurotransmitter receptor complex	3/ 521	24/ 17320	0.125	0.0342709	1	ENSGALG00010016612;ENSGALG00010027970;ENSGALG00010010680	GRIA1;GRIN3B;SHISA8
3	GO:0008328	CC	ionotropic glutamate receptor complex	3/ 521	24/ 17320	0.125	0.0342709	1	ENSGALG00010016612;ENSGALG00010027970;ENSGALG00010010680	GRIA1;GRIN3B;SHISA8
2	GO:0097623	BP	potassium ion export across plasma membrane	2/ 521	10/ 17320	0.2	0.0346331	1	ENSGALG00010027188;ENSGALG00010001822	KCNH2;KCNE3
2	GO:0006825	BP	copper ion transport	2/ 521	10/ 17320	0.2	0.0346331	1	ENSGALG00010014319;ENSGALG00010004576	;STEAP2
2	GO:0050884	BP	neuromuscular process controlling posture	2/ 521	10/ 17320	0.2	0.0346331	1	ENSGALG00010029308;ENSGALG00010013861	GAA;TCF15
2	GO:0051580	BP	regulation of neurotransmitter uptake	2/ 521	10/ 17320	0.2	0.0346331	1	ENSGALG00010021974;ENSGALG00010024922	GFAP;DRD2
2	GO:0006020	BP	inositol metabolic process	2/ 521	10/ 17320	0.2	0.0346331	1	ENSGALG00010015103;ENSGALG00010027156	ITPK1;ISYNA1
5	GO:0045055	BP	regulated exocytosis	5/ 521	61/ 17320	0.0819672	0.036224	1	ENSGALG00010012160;ENSGALG00010028089;ENSGALG00010004576;ENSGALG00010015505;ENSGALG00010028184	SYT4;;STEAP2;CHGA;TMEM79
4	GO:0031099	BP	regeneration	4/ 521	42/ 17320	0.0952381	0.0368164	1	ENSGALG00010009284;ENSGALG00010024749;ENSGALG00010021974;ENSGALG00010000820	CCN3;APOA5;GFAP;KLF5
6	GO:1901654	BP	response to ketone	6/ 521	82/ 17320	0.0731707	0.0369687	1	ENSGALG00010014987;ENSGALG00010021509;ENSGALG00010012092;ENSGALG00010002373;ENSGALG00010026595;ENSGALG00010028181	KLF9;DDIT4;OC3;POSTN;PRKAA2;BGLAP
10	GO:0099503	CC	secretory vesicle	10/ 521	169/ 17320	0.0591716	0.0375478	1	ENSGALG00010005065;ENSGALG00010012160;ENSGALG00010002023;ENSGALG00010027641;ENSGALG00010022138;ENSGALG00010028435;ENSGALG00010029336;ENSGALG00010000642;ENSGALG00010028753;ENSGALG00010015505	ENKUR;SYT4;CLCN4;HYAL3;SPAG17;ATP8B3;SYNGR2;ZPBP1;SV2A;CHGA
3	GO:0007338	BP	single fertilization	3/ 521	25/ 17320	0.12	0.0380992	1	ENSGALG00010027641;ENSGALG00010021757;ENSGALG00010026018	HYAL3;ZP4;FOXL2
5	GO:0030595	BP	leukocyte chemotaxis	5/ 521	63/ 17320	0.0793651	0.040792	1	ENSGALG00010029962;ENSGALG00010029641;ENSGALG00010008206;ENSGALG00010019246;ENSGALG00010015505	;;CXCL13L2;IL17RC;CHGA
5	GO:0006836	BP	neurotransmitter transport	5/ 521	63/ 17320	0.0793651	0.040792	1	ENSGALG00010012160;ENSGALG00010028753;ENSGALG00010024922;ENSGALG00010028089;ENSGALG00010020719	SYT4;SV2A;DRD2;;RPH3A
2	GO:0044342	BP	type B pancreatic cell proliferation	2/ 521	11/ 17320	0.181818	0.0415008	1	ENSGALG00010009284;ENSGALG00010015474	CCN3;PHOX2B
2	GO:0097475	BP	motor neuron migration	2/ 521	11/ 17320	0.181818	0.0415008	1	ENSGALG00010015474;ENSGALG00010024808	PHOX2B;CELSR2
2	GO:0022617	BP	extracellular matrix disassembly	2/ 521	11/ 17320	0.181818	0.0415008	1	ENSGALG00010007330;ENSGALG00010022967	MMP13;ADAMTS15
2	GO:0086005	BP	ventricular cardiac muscle cell action potential	2/ 521	11/ 17320	0.181818	0.0415008	1	ENSGALG00010027188;ENSGALG00010001822	KCNH2;KCNE3
2	GO:0048786	CC	presynaptic active zone	2/ 521	11/ 17320	0.181818	0.0415008	1	ENSGALG00010027313;ENSGALG00010028753	BSN;SV2A
2	GO:0005775	CC	vacuolar lumen	2/ 521	11/ 17320	0.181818	0.0415008	1	ENSGALG00010029308;ENSGALG00010008342	GAA;PLD3
2	GO:0016722	MF	oxidoreductase activity, acting on metal ions	2/ 521	11/ 17320	0.181818	0.0415008	1	ENSGALG00010028129;ENSGALG00010004576	CYB561D2;STEAP2
4	GO:1990266	BP	neutrophil migration	4/ 521	44/ 17320	0.0909091	0.0426307	1	ENSGALG00010029962;ENSGALG00010029641;ENSGALG00010021657;ENSGALG00010008206	;;JAGN1;CXCL13L2
7	GO:0030141	CC	secretory granule	7/ 521	107/ 17320	0.0654206	0.0426334	1	ENSGALG00010005065;ENSGALG00010012160;ENSGALG00010027641;ENSGALG00010022138;ENSGALG00010028435;ENSGALG00010000642;ENSGALG00010015505	ENKUR;SYT4;HYAL3;SPAG17;ATP8B3;ZPBP1;CHGA
4	GO:0035914	BP	skeletal muscle cell differentiation	4/ 521	45/ 17320	0.0888889	0.0457207	1	ENSGALG00010009467;ENSGALG00010015474;ENSGALG00010025421;ENSGALG00010000820	KROX20;PHOX2B;NR4A1;KLF5
3	GO:0031279	BP	regulation of cyclase activity	3/ 521	27/ 17320	0.111111	0.0463777	1	ENSGALG00010017301;ENSGALG00010013001;ENSGALG00010024922	LHCGR;ADGRV1;DRD2
3	GO:0048168	BP	regulation of neuronal synaptic plasticity	3/ 521	27/ 17320	0.111111	0.0463777	1	ENSGALG00010012160;ENSGALG00010024922;ENSGALG00010010680	SYT4;DRD2;SHISA8
3	GO:0086091	BP	regulation of heart rate by cardiac conduction	3/ 521	27/ 17320	0.111111	0.0463777	1	ENSGALG00010027188;ENSGALG00010027830;ENSGALG00010001822	KCNH2;CACNA1D;KCNE3
3	GO:0048020	MF	CCR chemokine receptor binding	3/ 521	27/ 17320	0.111111	0.0463777	1	ENSGALG00010011392;ENSGALG00010029962;ENSGALG00010029641	AvBD13;;
14	GO:1902495	CC	transmembrane transporter complex	14/ 521	272/ 17320	0.0514706	0.046904	1	ENSGALG00010011685;ENSGALG00010027970;ENSGALG00010008295;ENSGALG00010015542;ENSGALG00010027188;ENSGALG00010000301;ENSGALG00010018767;ENSGALG00010027830;ENSGALG00010011841;ENSGALG00010016612;ENSGALG00010000639;ENSGALG00010013416;ENSGALG00010010680;ENSGALG00010023635	NDUFA2;GRIN3B;DMAC2;CNGA3;KCNH2;UQCR10;NDUFB6;CACNA1D;KCNMB4;GRIA1;;NDUFB2;SHISA8;SCN4A
2	GO:0071636	BP	positive regulation of transforming growth factor beta production	2/ 521	12/ 17320	0.166667	0.0488288	1	ENSGALG00010029936;ENSGALG00010013332	SERPINF2;LUM
2	GO:1904936	BP	interneuron migration	2/ 521	12/ 17320	0.166667	0.0488288	1	ENSGALG00010007920;ENSGALG00010024922	FAT3;DRD2
2	GO:0014912	BP	negative regulation of smooth muscle cell migration	2/ 521	12/ 17320	0.166667	0.0488288	1	ENSGALG00010022481;ENSGALG00010008910	CORO1B;TRIB1
2	GO:0045649	BP	regulation of macrophage differentiation	2/ 521	12/ 17320	0.166667	0.0488288	1	ENSGALG00010008910;ENSGALG00010024587	TRIB1;
2	GO:0032780	BP	negative regulation of ATP-dependent activity	2/ 521	12/ 17320	0.166667	0.0488288	1	ENSGALG00010016568;ENSGALG00010016500	PAM16;
2	GO:0014059	BP	regulation of dopamine secretion	2/ 521	12/ 17320	0.166667	0.0488288	1	ENSGALG00010012160;ENSGALG00010024922	SYT4;DRD2
2	GO:1901380	BP	negative regulation of potassium ion transmembrane transport	2/ 521	12/ 17320	0.166667	0.0488288	1	ENSGALG00010027188;ENSGALG00010001822	KCNH2;KCNE3
2	GO:0071880	BP	adenylate cyclase-activating adrenergic receptor signaling pathway	2/ 521	12/ 17320	0.166667	0.0488288	1	ENSGALG00010015505;ENSGALG00010024922	CHGA;DRD2

## Sheet: 20.58%PAR
Number	GO ID	Term Type	Description	Ratio_in_study	Ratio_in_pop	Rich factor	Pvalue	Padjust	Gene_ids	Gene_names
18	GO:0005581	CC	collagen trimer	18/ 554	74/ 17320	0.243243	5.58368e-07	0.00795551	ENSGALG00010003527;ENSGALG00010003551;ENSGALG00010003557;ENSGALG00010002389;ENSGALG00010003533;ENSGALG00010003545;ENSGALG00010003646;ENSGALG00010003538;ENSGALG00010003566;ENSGALG00010002050;ENSGALG00010003548;ENSGALG00010002366;ENSGALG00010003587;ENSGALG00010003570;ENSGALG00010003625;ENSGALG00010017139;ENSGALG00010003542;ENSGALG00010003549	;;;COL21A1;;;;;;;;;;;;COL9A2;;
16	GO:0016032	BP	viral process	16/ 554	137/ 17320	0.116788	8.02199e-06	0.00903768	ENSGALG00010000743;ENSGALG00010000742;ENSGALG00010027526;ENSGALG00010007873;ENSGALG00010016891;ENSGALG00010000078;ENSGALG00010023302;ENSGALG00010010753;ENSGALG00010004375;ENSGALG00010001609;ENSGALG00010012733;ENSGALG00010003263;ENSGALG00010003264;ENSGALG00010009067;ENSGALG00010004429;ENSGALG00010018616	;;;;;;;;;;;;;;;
20	GO:0003735	MF	structural constituent of ribosome	20/ 554	210/ 17320	0.0952381	1.41363e-05	0.0119501	ENSGALG00010003576;ENSGALG00010003644;ENSGALG00010003605;ENSGALG00010003554;ENSGALG00010010496;ENSGALG00010028000;ENSGALG00010003598;ENSGALG00010003643;ENSGALG00010003529;ENSGALG00010003618;ENSGALG00010003565;ENSGALG00010003640;ENSGALG00010003614;ENSGALG00010003584;ENSGALG00010003623;ENSGALG00010003613;ENSGALG00010003540;ENSGALG00010003624;ENSGALG00010003612;ENSGALG00010018998	;;5_8S_rRNA;5_8S_rRNA;MRPL17;MRPL9;;;;5_8S_rRNA;;;;;;;5_8S_rRNA;5_8S_rRNA;5_8S_rRNA;RPS29
14	GO:0004190	MF	aspartic-type endopeptidase activity	14/ 554	120/ 17320	0.116667	2.96526e-05	0.0221745	ENSGALG00010016891;ENSGALG00010010753;ENSGALG00010007873;ENSGALG00010013569;ENSGALG00010023302;ENSGALG00010018562;ENSGALG00010012733;ENSGALG00010023766;ENSGALG00010001598;ENSGALG00010003264;ENSGALG00010009067;ENSGALG00010004429;ENSGALG00010018612;ENSGALG00010018616	;;;;;;;;;;;;;
20	GO:0005840	CC	ribosome	20/ 554	222/ 17320	0.0900901	3.17158e-05	0.0226144	ENSGALG00010003576;ENSGALG00010003644;ENSGALG00010003605;ENSGALG00010003554;ENSGALG00010010496;ENSGALG00010028000;ENSGALG00010003598;ENSGALG00010003643;ENSGALG00010003529;ENSGALG00010003618;ENSGALG00010003565;ENSGALG00010003640;ENSGALG00010003614;ENSGALG00010003584;ENSGALG00010003623;ENSGALG00010003613;ENSGALG00010003540;ENSGALG00010003624;ENSGALG00010003612;ENSGALG00010018998	;;5_8S_rRNA;5_8S_rRNA;MRPL17;MRPL9;;;;5_8S_rRNA;;;;;;;5_8S_rRNA;5_8S_rRNA;5_8S_rRNA;RPS29
14	GO:0070001	MF	aspartic-type peptidase activity	14/ 554	121/ 17320	0.115702	3.25671e-05	0.0226144	ENSGALG00010016891;ENSGALG00010010753;ENSGALG00010007873;ENSGALG00010013569;ENSGALG00010023302;ENSGALG00010018562;ENSGALG00010012733;ENSGALG00010023766;ENSGALG00010001598;ENSGALG00010003264;ENSGALG00010009067;ENSGALG00010004429;ENSGALG00010018612;ENSGALG00010018616	;;;;;;;;;;;;;
49	GO:0046914	MF	transition metal ion binding	49/ 554	879/ 17320	0.0557452	0.000158938	0.0772557	ENSGALG00010000743;ENSGALG00010010753;ENSGALG00010020629;ENSGALG00010016891;ENSGALG00010015250;ENSGALG00010015061;ENSGALG00010028370;ENSGALG00010020025;ENSGALG00010009067;ENSGALG00010004429;ENSGALG00010007330;ENSGALG00010018616;ENSGALG00010027526;ENSGALG00010004000;ENSGALG00010019082;ENSGALG00010000078;ENSGALG00010007767;ENSGALG00010018542;ENSGALG00010004061;ENSGALG00010001609;ENSGALG00010003263;…	;;TRIM66;;RORB;MMP9;S100A12;LOXL2;;;MMP13;;;;POLR3K;;VAT1L;;MEP1B;;;;NR4A1;;CA8;SUOX;;;;B4GALT7;;SMPD1;CYP1C1;ADAMTS15;NANOS1;ADAMTS2;DOHH;FAM20C;;PYROXD2;;PHC2;PCK1;CPA6;MMP7;CHURC1;NR1D1;;RPS29
7	GO:0042379	MF	chemokine receptor binding	7/ 554	41/ 17320	0.170732	0.000288107	0.11432	ENSGALG00010029962;ENSGALG00010013086;ENSGALG00010007863;ENSGALG00010007860;ENSGALG00010029641;ENSGALG00010005138;ENSGALG00010011392	;CXCL14;AvBD1;DEFB4A;;;AvBD13
39	GO:0008270	MF	zinc ion binding	39/ 554	672/ 17320	0.0580357	0.000310978	0.116276	ENSGALG00010016891;ENSGALG00010010753;ENSGALG00010020629;ENSGALG00010002766;ENSGALG00010015250;ENSGALG00010015061;ENSGALG00010009067;ENSGALG00010004429;ENSGALG00010007330;ENSGALG00010027526;ENSGALG00010004000;ENSGALG00010019082;ENSGALG00010000078;ENSGALG00010007767;ENSGALG00010018542;ENSGALG00010004061;ENSGALG00010001609;ENSGALG00010003263;ENSGALG00010003264;ENSGALG00010025421;ENSGALG00010018616;…	;;TRIM66;NANOS1;RORB;MMP9;;;MMP13;;;POLR3K;;VAT1L;;MEP1B;;;;NR4A1;;CA8;;;;;;SMPD1;ADAMTS15;ADAMTS2;;;PHC2;CPA6;MMP7;CHURC1;NR1D1;;RPS29
9	GO:0046718	BP	viral entry into host cell	9/ 554	71/ 17320	0.126761	0.000418536	0.148009	ENSGALG00010012733;ENSGALG00010007873;ENSGALG00010028490;ENSGALG00010023766;ENSGALG00010001598;ENSGALG00010003264;ENSGALG00010009067;ENSGALG00010001570;ENSGALG00010018616	;;NECTIN4;;;;;SMPD1;
9	GO:0044409	BP	entry into host	9/ 554	71/ 17320	0.126761	0.000418536	0.148009	ENSGALG00010012733;ENSGALG00010007873;ENSGALG00010028490;ENSGALG00010023766;ENSGALG00010001598;ENSGALG00010003264;ENSGALG00010009067;ENSGALG00010001570;ENSGALG00010018616	;;NECTIN4;;;;;SMPD1;
4	GO:0050832	BP	defense response to fungus	4/ 554	13/ 17320	0.307692	0.000588054	0.181485	ENSGALG00010028370;ENSGALG00010019246;ENSGALG00010021657;ENSGALG00010007863	S100A12;IL17RC;JAGN1;AvBD1
4	GO:0010893	BP	positive regulation of steroid biosynthetic process	4/ 554	13/ 17320	0.307692	0.000588054	0.181485	ENSGALG00010017541;ENSGALG00010024675;ENSGALG00010017783;ENSGALG00010016957	SREBF1;NR1D1;STAR;WNT4
7	GO:0005758	CC	mitochondrial intermembrane space	7/ 554	48/ 17320	0.145833	0.000777972	0.225763	ENSGALG00010024789;ENSGALG00010022176;ENSGALG00010021115;ENSGALG00010013859;ENSGALG00010001635;ENSGALG00010017783;ENSGALG00010022937	SUOX;;ALPL;MYOC;TIMM10B;STAR;BLOC1S1
4	GO:0045940	BP	positive regulation of steroid metabolic process	4/ 554	14/ 17320	0.285714	0.000802557	0.229472	ENSGALG00010017541;ENSGALG00010024675;ENSGALG00010017783;ENSGALG00010016957	SREBF1;NR1D1;STAR;WNT4
2	GO:0031867	MF	EP4 subtype prostaglandin E2 receptor binding	2/ 554	2/ 17320	1	0.00102133	0.268346	ENSGALG00010028535;ENSGALG00010028538	TICAM1;
2	GO:0004573	MF	Glc3Man9GlcNAc2 oligosaccharide glucosidase activity	2/ 554	2/ 17320	1	0.00102133	0.268346	ENSGALG00010006146;ENSGALG00010006120	CCDC142;MOGS
32	GO:0044419	BP	biological process involved in interspecies interaction between organisms	32/ 554	560/ 17320	0.0571429	0.00140765	0.347694	ENSGALG00010013086;ENSGALG00010007863;ENSGALG00010013492;ENSGALG00010028538;ENSGALG00010007860;ENSGALG00010029641;ENSGALG00010028535;ENSGALG00010021509;ENSGALG00010028370;ENSGALG00010009067;ENSGALG00010005627;ENSGALG00010011987;ENSGALG00010029962;ENSGALG00010019246;ENSGALG00010015838;ENSGALG00010020357;ENSGALG00010014573;ENSGALG00010003264;ENSGALG00010027641;ENSGALG00010014946;ENSGALG00010012733;…	CXCL14;AvBD1;B3GALT5;;DEFB4A;;TICAM1;DDIT4;S100A12;;;H2B-I;;IL17RC;IFNLR1;RBP4A;CEBPB;;HYAL3;PCK1;;;C7;AvBD13;;NECTIN4;JAGN1;PTGER2;;FCER1G;;SMPD1
12	GO:0004523	MF	RNA-DNA hybrid ribonuclease activity	12/ 554	136/ 17320	0.0882353	0.00141274	0.347694	ENSGALG00010012733;ENSGALG00010007873;ENSGALG00010000220;ENSGALG00010000169;ENSGALG00010023766;ENSGALG00010001598;ENSGALG00010003264;ENSGALG00010009067;ENSGALG00010018612;ENSGALG00010028063;ENSGALG00010013569;ENSGALG00010018616	;;;;;;;;;;;
5	GO:0048020	MF	CCR chemokine receptor binding	5/ 554	27/ 17320	0.185185	0.00148063	0.351092	ENSGALG00010029962;ENSGALG00010011392;ENSGALG00010029641;ENSGALG00010007863;ENSGALG00010007860	;AvBD13;;AvBD1;DEFB4A
11	GO:0015074	BP	DNA integration	11/ 554	119/ 17320	0.092437	0.00151683	0.351092	ENSGALG00010012733;ENSGALG00010007873;ENSGALG00010000220;ENSGALG00010000169;ENSGALG00010023766;ENSGALG00010001598;ENSGALG00010003264;ENSGALG00010009067;ENSGALG00010018612;ENSGALG00010013569;ENSGALG00010018616	;;;;;;;;;;
11	GO:0098800	CC	inner mitochondrial membrane protein complex	11/ 554	119/ 17320	0.092437	0.00151683	0.351092	ENSGALG00010016568;ENSGALG00010020743;ENSGALG00010008295;ENSGALG00010018767;ENSGALG00010021315;ENSGALG00010024259;ENSGALG00010001635;ENSGALG00010013416;ENSGALG00010000561;ENSGALG00010023909;ENSGALG00010023114	PAM16;;DMAC2;NDUFB6;COX6A1;ATP5L;TIMM10B;NDUFB2;;FOXRED1;UQCRHL
8	GO:0098803	CC	respiratory chain complex	8/ 554	70/ 17320	0.114286	0.00172145	0.384625	ENSGALG00010020743;ENSGALG00010008295;ENSGALG00010018767;ENSGALG00010021315;ENSGALG00010013416;ENSGALG00010000561;ENSGALG00010023909;ENSGALG00010023114	;DMAC2;NDUFB6;COX6A1;NDUFB2;;FOXRED1;UQCRHL
4	GO:0009620	BP	response to fungus	4/ 554	17/ 17320	0.235294	0.00176801	0.384625	ENSGALG00010028370;ENSGALG00010019246;ENSGALG00010021657;ENSGALG00010007863	S100A12;IL17RC;JAGN1;AvBD1
7	GO:0031970	CC	organelle envelope lumen	7/ 554	55/ 17320	0.127273	0.00176911	0.384625	ENSGALG00010024789;ENSGALG00010022176;ENSGALG00010021115;ENSGALG00010013859;ENSGALG00010001635;ENSGALG00010017783;ENSGALG00010022937	SUOX;;ALPL;MYOC;TIMM10B;STAR;BLOC1S1
18	GO:0031012	CC	extracellular matrix	18/ 554	257/ 17320	0.0700389	0.00183606	0.388026	ENSGALG00010021485;ENSGALG00010022875;ENSGALG00010021115;ENSGALG00010023136;ENSGALG00010000366;ENSGALG00010015061;ENSGALG00010024347;ENSGALG00010012083;ENSGALG00010020025;ENSGALG00010013859;ENSGALG00010022967;ENSGALG00010016957;ENSGALG00010020736;ENSGALG00010015111;ENSGALG00010027204;ENSGALG00010007586;ENSGALG00010007330;ENSGALG00010002288	SMOC1;SPON1;ALPL;MDK;EMID1;MMP9;OTOG;MGP;LOXL2;MYOC;ADAMTS15;WNT4;LRRTM4;ADAMTS2;OMD;MMP7;MMP13;ANGPT2
18	GO:0030312	CC	external encapsulating structure	18/ 554	257/ 17320	0.0700389	0.00183606	0.388026	ENSGALG00010021485;ENSGALG00010022875;ENSGALG00010021115;ENSGALG00010023136;ENSGALG00010000366;ENSGALG00010015061;ENSGALG00010024347;ENSGALG00010012083;ENSGALG00010020025;ENSGALG00010013859;ENSGALG00010022967;ENSGALG00010016957;ENSGALG00010020736;ENSGALG00010015111;ENSGALG00010027204;ENSGALG00010007586;ENSGALG00010007330;ENSGALG00010002288	SMOC1;SPON1;ALPL;MDK;EMID1;MMP9;OTOG;MGP;LOXL2;MYOC;ADAMTS15;WNT4;LRRTM4;ADAMTS2;OMD;MMP7;MMP13;ANGPT2
13	GO:0016893	MF	endonuclease activity, active with either ribo- or deoxyribonucleic acids and producing 5'-phosphomonoesters	13/ 554	160/ 17320	0.08125	0.00192573	0.39832	ENSGALG00010012733;ENSGALG00010024113;ENSGALG00010000220;ENSGALG00010000169;ENSGALG00010023766;ENSGALG00010001598;ENSGALG00010007873;ENSGALG00010003264;ENSGALG00010009067;ENSGALG00010018612;ENSGALG00010028063;ENSGALG00010013569;ENSGALG00010018616	;;;;;;;;;;;;
9	GO:0044000	BP	movement in host	9/ 554	88/ 17320	0.102273	0.00199003	0.407287	ENSGALG00010012733;ENSGALG00010007873;ENSGALG00010028490;ENSGALG00010023766;ENSGALG00010001598;ENSGALG00010003264;ENSGALG00010009067;ENSGALG00010001570;ENSGALG00010018616	;;NECTIN4;;;;;SMPD1;
18	GO:1901615	BP	organic hydroxy compound metabolic process	18/ 554	260/ 17320	0.0692308	0.00203632	0.412418	ENSGALG00010021115;ENSGALG00010013290;ENSGALG00010025882;ENSGALG00010017541;ENSGALG00010015103;ENSGALG00010001570;ENSGALG00010017783;ENSGALG00010018385;ENSGALG00010018081;ENSGALG00010020357;ENSGALG00010014946;ENSGALG00010023820;ENSGALG00010024922;ENSGALG00010024834;ENSGALG00010029445;ENSGALG00010024739;ENSGALG00010021206;ENSGALG00010027156	ALPL;AKR1D1;LDHD;SREBF1;ITPK1;SMPD1;STAR;SPR;DIO3;RBP4A;PCK1;CYP1C1;DRD2;INSIG1;SPHK1;ASIP;HSD17B1;ISYNA1
6	GO:0050810	BP	regulation of steroid biosynthetic process	6/ 554	43/ 17320	0.139535	0.00232304	0.460886	ENSGALG00010017301;ENSGALG00010017541;ENSGALG00010024675;ENSGALG00010016957;ENSGALG00010024834;ENSGALG00010017783	LHCGR;SREBF1;NR1D1;WNT4;INSIG1;STAR
13	GO:0001664	MF	G protein-coupled receptor binding	13/ 554	164/ 17320	0.0792683	0.00239586	0.470532	ENSGALG00010029962;ENSGALG00010013086;ENSGALG00010028535;ENSGALG00010007863;ENSGALG00010028538;ENSGALG00010007860;ENSGALG00010029641;ENSGALG00010005138;ENSGALG00010013859;ENSGALG00010019738;ENSGALG00010016957;ENSGALG00010011392;ENSGALG00010024739	;CXCL14;TICAM1;AvBD1;;DEFB4A;;;MYOC;ADRA2A;WNT4;AvBD13;ASIP
2	GO:0070859	BP	positive regulation of bile acid biosynthetic process	2/ 554	3/ 17320	0.666667	0.00299887	0.555305	ENSGALG00010017783;ENSGALG00010024675	STAR;NR1D1
2	GO:1904253	BP	positive regulation of bile acid metabolic process	2/ 554	3/ 17320	0.666667	0.00299887	0.555305	ENSGALG00010017783;ENSGALG00010024675	STAR;NR1D1
2	GO:0031862	MF	prostanoid receptor binding	2/ 554	3/ 17320	0.666667	0.00299887	0.555305	ENSGALG00010028535;ENSGALG00010028538	TICAM1;
3	GO:0140627	BP	ubiquitin-dependent protein catabolic process via the C-end degron rule pathway	3/ 554	10/ 17320	0.3	0.00330154	0.602574	ENSGALG00010028535;ENSGALG00010028538;ENSGALG00010019113	TICAM1;;KLHDC1
12	GO:0016891	MF	endoribonuclease activity, producing 5'-phosphomonoesters	12/ 554	154/ 17320	0.0779221	0.00398225	0.691311	ENSGALG00010012733;ENSGALG00010007873;ENSGALG00010000220;ENSGALG00010000169;ENSGALG00010023766;ENSGALG00010001598;ENSGALG00010003264;ENSGALG00010009067;ENSGALG00010018612;ENSGALG00010028063;ENSGALG00010013569;ENSGALG00010018616	;;;;;;;;;;;
6	GO:0070555	BP	response to interleukin-1	6/ 554	48/ 17320	0.125	0.00408842	0.697384	ENSGALG00010029962;ENSGALG00010027641;ENSGALG00010029641;ENSGALG00010001570;ENSGALG00010024675;ENSGALG00010014946	;HYAL3;;SMPD1;NR1D1;PCK1
9	GO:1901617	BP	organic hydroxy compound biosynthetic process	9/ 554	98/ 17320	0.0918367	0.00414265	0.700396	ENSGALG00010013290;ENSGALG00010017541;ENSGALG00010018385;ENSGALG00010024739;ENSGALG00010024834;ENSGALG00010029445;ENSGALG00010021206;ENSGALG00010014946;ENSGALG00010027156	AKR1D1;SREBF1;SPR;ASIP;INSIG1;SPHK1;HSD17B1;PCK1;ISYNA1
3	GO:1901338	MF	catecholamine binding	3/ 554	11/ 17320	0.272727	0.0044325	0.723232	ENSGALG00010019738;ENSGALG00010014946;ENSGALG00010024922	ADRA2A;PCK1;DRD2
28	GO:0009607	BP	response to biotic stimulus	28/ 554	507/ 17320	0.0552268	0.00462783	0.742172	ENSGALG00010013086;ENSGALG00010007863;ENSGALG00010013492;ENSGALG00010028538;ENSGALG00010007860;ENSGALG00010008910;ENSGALG00010028535;ENSGALG00010021509;ENSGALG00010028370;ENSGALG00010005627;ENSGALG00010027641;ENSGALG00010029962;ENSGALG00010019246;ENSGALG00010022204;ENSGALG00010015838;ENSGALG00010020357;ENSGALG00010014573;ENSGALG00010029641;ENSGALG00010014946;ENSGALG00010012427;ENSGALG00010011392;…	CXCL14;AvBD1;B3GALT5;;DEFB4A;TRIB1;TICAM1;DDIT4;S100A12;;HYAL3;;IL17RC;;IFNLR1;RBP4A;CEBPB;;PCK1;C7;AvBD13;TMCO1;JAGN1;PTGER2;FCER1G;SMPD1;H2B-I;NR1D1
15	GO:0098798	CC	mitochondrial protein-containing complex	15/ 554	217/ 17320	0.0691244	0.00514439	0.793829	ENSGALG00010016568;ENSGALG00010020743;ENSGALG00010008295;ENSGALG00010008284;ENSGALG00010010496;ENSGALG00010028000;ENSGALG00010018767;ENSGALG00010021315;ENSGALG00010024259;ENSGALG00010001635;ENSGALG00010010834;ENSGALG00010013416;ENSGALG00010000561;ENSGALG00010023909;ENSGALG00010023114	PAM16;;DMAC2;BCKDHA;MRPL17;MRPL9;NDUFB6;COX6A1;ATP5L;TIMM10B;MRPS36;NDUFB2;;FOXRED1;UQCRHL
9	GO:0051701	BP	biological process involved in interaction with host	9/ 554	102/ 17320	0.0882353	0.00539238	0.821099	ENSGALG00010012733;ENSGALG00010007873;ENSGALG00010028490;ENSGALG00010023766;ENSGALG00010001598;ENSGALG00010003264;ENSGALG00010009067;ENSGALG00010001570;ENSGALG00010018616	;;NECTIN4;;;;;SMPD1;
33	GO:0005198	MF	structural molecule activity	33/ 554	631/ 17320	0.0522979	0.00540558	0.821099	ENSGALG00010011987;ENSGALG00010026731;ENSGALG00010010496;ENSGALG00010028000;ENSGALG00010012092;ENSGALG00010008224;ENSGALG00010003613;ENSGALG00010029608;ENSGALG00010000191;ENSGALG00010003554;ENSGALG00010003565;ENSGALG00010003618;ENSGALG00010020351;ENSGALG00010003614;ENSGALG00010003612;ENSGALG00010003576;ENSGALG00010003605;ENSGALG00010003644;ENSGALG00010003643;ENSGALG00010024347;ENSGALG00010003529;…	H2B-I;;MRPL17;MRPL9;OC3;H3-IX;;CLDN9;NEFH;5_8S_rRNA;;5_8S_rRNA;CROCC;;5_8S_rRNA;;5_8S_rRNA;;;OTOG;;;HIST1H3H;BFSP1;;CLDN11;CLDN5;;;;5_8S_rRNA;5_8S_rRNA;RPS29
5	GO:0071347	BP	cellular response to interleukin-1	5/ 554	36/ 17320	0.138889	0.00546061	0.823028	ENSGALG00010029962;ENSGALG00010024675;ENSGALG00010029641;ENSGALG00010027641;ENSGALG00010014946	;NR1D1;;HYAL3;PCK1
4	GO:0009069	BP	serine family amino acid metabolic process	4/ 554	23/ 17320	0.173913	0.00565158	0.829553	ENSGALG00010015533;ENSGALG00010026917;ENSGALG00010014946;ENSGALG00010026362	PSAT1;AMT;PCK1;GGT2
4	GO:0003351	BP	epithelial cilium movement involved in extracellular fluid movement	4/ 554	23/ 17320	0.173913	0.00565158	0.829553	ENSGALG00010022138;ENSGALG00010029313;ENSGALG00010021678;ENSGALG00010011960	SPAG17;CCDC40;DNAAF4;CFAP54
27	GO:0043207	BP	response to external biotic stimulus	27/ 554	488/ 17320	0.0553279	0.00567456	0.829553	ENSGALG00010013086;ENSGALG00010007863;ENSGALG00010013492;ENSGALG00010028538;ENSGALG00010007860;ENSGALG00010008910;ENSGALG00010028535;ENSGALG00010021509;ENSGALG00010028370;ENSGALG00010005627;ENSGALG00010027641;ENSGALG00010029962;ENSGALG00010019246;ENSGALG00010022204;ENSGALG00010015838;ENSGALG00010020357;ENSGALG00010014573;ENSGALG00010029641;ENSGALG00010014946;ENSGALG00010012427;ENSGALG00010011392;…	CXCL14;AvBD1;B3GALT5;;DEFB4A;TRIB1;TICAM1;DDIT4;S100A12;;HYAL3;;IL17RC;;IFNLR1;RBP4A;CEBPB;;PCK1;C7;AvBD13;JAGN1;PTGER2;FCER1G;SMPD1;H2B-I;NR1D1
2	GO:0002503	BP	peptide antigen assembly with MHC class II protein complex	2/ 554	4/ 17320	0.5	0.00587063	0.845501	ENSGALG00010003022;ENSGALG00010003090	BLB2;DMA
2	GO:0032422	MF	purine-rich negative regulatory element binding	2/ 554	4/ 17320	0.5	0.00587063	0.845501	ENSGALG00010020743;ENSGALG00010012412	;PURA
24	GO:0051707	BP	response to other organism	24/ 554	415/ 17320	0.0578313	0.00647858	0.926199	ENSGALG00010013086;ENSGALG00010007863;ENSGALG00010013492;ENSGALG00010028538;ENSGALG00010007860;ENSGALG00010029641;ENSGALG00010028535;ENSGALG00010021509;ENSGALG00010028370;ENSGALG00010005627;ENSGALG00010027641;ENSGALG00010029962;ENSGALG00010019246;ENSGALG00010015838;ENSGALG00010020357;ENSGALG00010014573;ENSGALG00010014946;ENSGALG00010017954;ENSGALG00010011392;ENSGALG00010021657;ENSGALG00010012427;…	CXCL14;AvBD1;B3GALT5;;DEFB4A;;TICAM1;DDIT4;S100A12;;HYAL3;;IL17RC;IFNLR1;RBP4A;CEBPB;PCK1;PTGER2;AvBD13;JAGN1;C7;FCER1G;SMPD1;H2B-I
6	GO:0019218	BP	regulation of steroid metabolic process	6/ 554	53/ 17320	0.113208	0.00669058	0.949525	ENSGALG00010017301;ENSGALG00010017541;ENSGALG00010024675;ENSGALG00010016957;ENSGALG00010024834;ENSGALG00010017783	LHCGR;SREBF1;NR1D1;WNT4;INSIG1;STAR
3	GO:1902932	BP	positive regulation of alcohol biosynthetic process	3/ 554	13/ 17320	0.230769	0.00732561	0.982289	ENSGALG00010017541;ENSGALG00010017301;ENSGALG00010016957	SREBF1;LHCGR;WNT4
3	GO:0031731	MF	CCR6 chemokine receptor binding	3/ 554	13/ 17320	0.230769	0.00732561	0.982289	ENSGALG00010011392;ENSGALG00010007863;ENSGALG00010007860	AvBD13;AvBD1;DEFB4A
3	GO:0015926	MF	glucosidase activity	3/ 554	13/ 17320	0.230769	0.00732561	0.982289	ENSGALG00010006120;ENSGALG00010001273;ENSGALG00010006146	MOGS;;CCDC142
4	GO:0006858	BP	extracellular transport	4/ 554	25/ 17320	0.16	0.00767716	1	ENSGALG00010022138;ENSGALG00010029313;ENSGALG00010021678;ENSGALG00010011960	SPAG17;CCDC40;DNAAF4;CFAP54
4	GO:0008009	MF	chemokine activity	4/ 554	25/ 17320	0.16	0.00767716	1	ENSGALG00010029962;ENSGALG00010013086;ENSGALG00010005138;ENSGALG00010029641	;CXCL14;;
6	GO:0003887	MF	DNA-directed DNA polymerase activity	6/ 554	55/ 17320	0.109091	0.00800929	1	ENSGALG00010012733;ENSGALG00010007873;ENSGALG00010023766;ENSGALG00010009067;ENSGALG00010018612;ENSGALG00010018616	;;;;;
7	GO:0062013	BP	positive regulation of small molecule metabolic process	7/ 554	74/ 17320	0.0945946	0.00934468	1	ENSGALG00010017301;ENSGALG00010017541;ENSGALG00010024675;ENSGALG00010011021;ENSGALG00010016957;ENSGALG00010017783;ENSGALG00010014946	LHCGR;SREBF1;NR1D1;PPP1R3G;WNT4;STAR;PCK1
2	GO:0038030	BP	non-canonical Wnt signaling pathway via MAPK cascade	2/ 554	5/ 17320	0.4	0.00957758	1	ENSGALG00010016957;ENSGALG00010013859	WNT4;MYOC
2	GO:0061469	BP	regulation of type B pancreatic cell proliferation	2/ 554	5/ 17320	0.4	0.00957758	1	ENSGALG00010015474;ENSGALG00010024675	PHOX2B;NR1D1
2	GO:0018057	BP	peptidyl-lysine oxidation	2/ 554	5/ 17320	0.4	0.00957758	1	ENSGALG00010018430;ENSGALG00010020025	PYROXD2;LOXL2
2	GO:0005947	CC	mitochondrial alpha-ketoglutarate dehydrogenase complex	2/ 554	5/ 17320	0.4	0.00957758	1	ENSGALG00010010834;ENSGALG00010008284	MRPS36;BCKDHA
2	GO:0098691	CC	dopaminergic synapse	2/ 554	5/ 17320	0.4	0.00957758	1	ENSGALG00010019738;ENSGALG00010024922	ADRA2A;DRD2
2	GO:0051379	MF	epinephrine binding	2/ 554	5/ 17320	0.4	0.00957758	1	ENSGALG00010019738;ENSGALG00010014946	ADRA2A;PCK1
2	GO:0004720	MF	protein-lysine 6-oxidase activity	2/ 554	5/ 17320	0.4	0.00957758	1	ENSGALG00010018430;ENSGALG00010020025	PYROXD2;LOXL2
2	GO:0031729	MF	CCR4 chemokine receptor binding	2/ 554	5/ 17320	0.4	0.00957758	1	ENSGALG00010029962;ENSGALG00010029641	;
2	GO:0031726	MF	CCR1 chemokine receptor binding	2/ 554	5/ 17320	0.4	0.00957758	1	ENSGALG00010029962;ENSGALG00010029641	;
2	GO:0015379	MF	potassium:chloride symporter activity	2/ 554	5/ 17320	0.4	0.00957758	1	ENSGALG00010013046;ENSGALG00010017828	SLC12A5;
6	GO:0046165	BP	alcohol biosynthetic process	6/ 554	58/ 17320	0.103448	0.0103234	1	ENSGALG00010017541;ENSGALG00010018385;ENSGALG00010024834;ENSGALG00010029445;ENSGALG00010014946;ENSGALG00010027156	SREBF1;SPR;INSIG1;SPHK1;PCK1;ISYNA1
14	GO:0004519	MF	endonuclease activity	14/ 554	217/ 17320	0.0645161	0.0110652	1	ENSGALG00010012733;ENSGALG00010024113;ENSGALG00010000220;ENSGALG00010000169;ENSGALG00010028587;ENSGALG00010023766;ENSGALG00010001598;ENSGALG00010007873;ENSGALG00010003264;ENSGALG00010009067;ENSGALG00010018612;ENSGALG00010028063;ENSGALG00010013569;ENSGALG00010018616	;;;;ANKLE1;;;;;;;;;
3	GO:0006123	BP	mitochondrial electron transport, cytochrome c to oxygen	3/ 554	15/ 17320	0.2	0.0111141	1	ENSGALG00010020743;ENSGALG00010021315;ENSGALG00010000561	;COX6A1;
4	GO:0075713	BP	establishment of integrated proviral latency	4/ 554	28/ 17320	0.142857	0.0115246	1	ENSGALG00010012733;ENSGALG00010007873;ENSGALG00010018616;ENSGALG00010009067	;;;
4	GO:0019043	BP	establishment of viral latency	4/ 554	28/ 17320	0.142857	0.0115246	1	ENSGALG00010012733;ENSGALG00010007873;ENSGALG00010018616;ENSGALG00010009067	;;;
4	GO:0044826	BP	viral genome integration into host DNA	4/ 554	28/ 17320	0.142857	0.0115246	1	ENSGALG00010012733;ENSGALG00010007873;ENSGALG00010018616;ENSGALG00010009067	;;;
12	GO:0004521	MF	endoribonuclease activity	12/ 554	170/ 17320	0.0705882	0.0124954	1	ENSGALG00010012733;ENSGALG00010007873;ENSGALG00010000220;ENSGALG00010000169;ENSGALG00010023766;ENSGALG00010001598;ENSGALG00010003264;ENSGALG00010009067;ENSGALG00010018612;ENSGALG00010028063;ENSGALG00010013569;ENSGALG00010018616	;;;;;;;;;;;
8	GO:0046890	BP	regulation of lipid biosynthetic process	8/ 554	97/ 17320	0.0824742	0.0125062	1	ENSGALG00010017301;ENSGALG00010012892;ENSGALG00010017541;ENSGALG00010024675;ENSGALG00010016957;ENSGALG00010024834;ENSGALG00010017783;ENSGALG00010014946	LHCGR;ORMDL1;SREBF1;NR1D1;WNT4;INSIG1;STAR;PCK1
38	GO:0009605	BP	response to external stimulus	38/ 554	790/ 17320	0.0481013	0.0125135	1	ENSGALG00010013086;ENSGALG00010007863;ENSGALG00010013492;ENSGALG00010028538;ENSGALG00010007860;ENSGALG00010008910;ENSGALG00010028535;ENSGALG00010026950;ENSGALG00010021509;ENSGALG00010028370;ENSGALG00010016957;ENSGALG00010005627;ENSGALG00010011987;ENSGALG00010029962;ENSGALG00010019898;ENSGALG00010022204;ENSGALG00010015838;ENSGALG00010020357;ENSGALG00010014573;ENSGALG00010027641;ENSGALG00010024135;…	CXCL14;AvBD1;B3GALT5;;DEFB4A;TRIB1;TICAM1;LHFPL5;DDIT4;S100A12;WNT4;;H2B-I;;NUDT1;;IFNLR1;RBP4A;CEBPB;HYAL3;FBXO22;;PCK1;C7;SMPD1;PTGER2;PRKAA2;OC3;AvBD13;KPTN;ALPL;SREBF1;JAGN1;IL17RC;ALK;FCER1G;DRD2;NR1D1
24	GO:0006952	BP	defense response	24/ 554	442/ 17320	0.0542986	0.0126383	1	ENSGALG00010013086;ENSGALG00010007863;ENSGALG00010028538;ENSGALG00010007860;ENSGALG00010029641;ENSGALG00010005138;ENSGALG00010021509;ENSGALG00010028370;ENSGALG00010017946;ENSGALG00010027641;ENSGALG00010029962;ENSGALG00010029571;ENSGALG00010019246;ENSGALG00010015838;ENSGALG00010014573;ENSGALG00010028535;ENSGALG00010005530;ENSGALG00010017954;ENSGALG00010011392;ENSGALG00010018361;ENSGALG00010021657;…	CXCL14;AvBD1;;DEFB4A;;;DDIT4;S100A12;PTGDR;HYAL3;;EPX;IL17RC;IFNLR1;CEBPB;TICAM1;IL-17D;PTGER2;AvBD13;ASIC4;JAGN1;C7;FCER1G;H2B-I
2	GO:0035767	BP	endothelial cell chemotaxis	2/ 554	6/ 17320	0.333333	0.0140635	1	ENSGALG00010022481;ENSGALG00010025421	CORO1B;NR4A1
2	GO:0005883	CC	neurofilament	2/ 554	6/ 17320	0.333333	0.0140635	1	ENSGALG00010000191;ENSGALG00010017612	NEFH;CLDN11
2	GO:0031730	MF	CCR5 chemokine receptor binding	2/ 554	6/ 17320	0.333333	0.0140635	1	ENSGALG00010029962;ENSGALG00010029641	;
2	GO:0004955	MF	prostaglandin receptor activity	2/ 554	6/ 17320	0.333333	0.0140635	1	ENSGALG00010017954;ENSGALG00010017946	PTGER2;PTGDR
2	GO:0032027	MF	myosin light chain binding	2/ 554	6/ 17320	0.333333	0.0140635	1	ENSGALG00010028108;ENSGALG00010013859	IQGAP3;MYOC
2	GO:0023026	MF	MHC class II protein complex binding	2/ 554	6/ 17320	0.333333	0.0140635	1	ENSGALG00010003022;ENSGALG00010003090	BLB2;DMA
22	GO:0004175	MF	endopeptidase activity	22/ 554	404/ 17320	0.0544554	0.0143191	1	ENSGALG00010016891;ENSGALG00010010753;ENSGALG00010015061;ENSGALG00010023766;ENSGALG00010009067;ENSGALG00010004429;ENSGALG00010007330;ENSGALG00010013569;ENSGALG00010018562;ENSGALG00010021664;ENSGALG00010004061;ENSGALG00010003264;ENSGALG00010018612;ENSGALG00010018616;ENSGALG00010012733;ENSGALG00010007873;ENSGALG00010023302;ENSGALG00010022967;ENSGALG00010015111;ENSGALG00010028059;ENSGALG00010001598;…	;;MMP9;;;;MMP13;;;TYSND1;MEP1B;;;;;;;ADAMTS15;ADAMTS2;;;MMP7
4	GO:0070069	CC	cytochrome complex	4/ 554	30/ 17320	0.133333	0.0146722	1	ENSGALG00010020743;ENSGALG00010021315;ENSGALG00010000561;ENSGALG00010023114	;COX6A1;;UQCRHL
6	GO:0009060	BP	aerobic respiration	6/ 554	65/ 17320	0.0923077	0.0174943	1	ENSGALG00010020743;ENSGALG00010018767;ENSGALG00010021315;ENSGALG00010000561;ENSGALG00010023114;ENSGALG00010022937	;NDUFB6;COX6A1;;UQCRHL;BLOC1S1
3	GO:0033273	BP	response to vitamin	3/ 554	18/ 17320	0.166667	0.0185678	1	ENSGALG00010020357;ENSGALG00010021115;ENSGALG00010012092	RBP4A;ALPL;OC3
3	GO:2000758	BP	positive regulation of peptidyl-lysine acetylation	3/ 554	18/ 17320	0.166667	0.0185678	1	ENSGALG00010014573;ENSGALG00010026595;ENSGALG00010029776	CEBPB;PRKAA2;WBP2
3	GO:0005751	CC	mitochondrial respiratory chain complex IV	3/ 554	18/ 17320	0.166667	0.0185678	1	ENSGALG00010020743;ENSGALG00010021315;ENSGALG00010000561	;COX6A1;
12	GO:0019216	BP	regulation of lipid metabolic process	12/ 554	186/ 17320	0.0645161	0.0189847	1	ENSGALG00010017301;ENSGALG00010012892;ENSGALG00010017541;ENSGALG00010024675;ENSGALG00010021664;ENSGALG00010016957;ENSGALG00010017563;ENSGALG00010019738;ENSGALG00010016789;ENSGALG00010024834;ENSGALG00010017783;ENSGALG00010014946	LHCGR;ORMDL1;SREBF1;NR1D1;TYSND1;WNT4;ALK;ADRA2A;DISP3;INSIG1;STAR;PCK1
2	GO:0060159	BP	regulation of dopamine receptor signaling pathway	2/ 554	7/ 17320	0.285714	0.0192751	1	ENSGALG00010017563;ENSGALG00010024922	ALK;DRD2
2	GO:0002501	BP	peptide antigen assembly with MHC protein complex	2/ 554	7/ 17320	0.285714	0.0192751	1	ENSGALG00010003022;ENSGALG00010003090	BLB2;DMA
2	GO:0008343	BP	adult feeding behavior	2/ 554	7/ 17320	0.285714	0.0192751	1	ENSGALG00010024739;ENSGALG00010014946	ASIP;PCK1
2	GO:0099571	CC	postsynaptic cytoskeleton	2/ 554	7/ 17320	0.285714	0.0192751	1	ENSGALG00010000191;ENSGALG00010010774	NEFH;KPTN
2	GO:0004954	MF	prostanoid receptor activity	2/ 554	7/ 17320	0.285714	0.0192751	1	ENSGALG00010017954;ENSGALG00010017946	PTGER2;PTGDR
2	GO:0023023	MF	MHC protein complex binding	2/ 554	7/ 17320	0.285714	0.0192751	1	ENSGALG00010003022;ENSGALG00010003090	BLB2;DMA
2	GO:0004865	MF	protein serine/threonine phosphatase inhibitor activity	2/ 554	7/ 17320	0.285714	0.0192751	1	ENSGALG00010019657;ENSGALG00010021224	PPP1R17;MYOZ1
2	GO:0016725	MF	oxidoreductase activity, acting on CH or CH2 groups	2/ 554	7/ 17320	0.285714	0.0192751	1	ENSGALG00010000643;ENSGALG00010020920	VKORC1;ACOX2
8	GO:0060326	BP	cell chemotaxis	8/ 554	105/ 17320	0.0761905	0.0193846	1	ENSGALG00010029962;ENSGALG00010013086;ENSGALG00010007863;ENSGALG00010007860;ENSGALG00010029641;ENSGALG00010019246;ENSGALG00010022481;ENSGALG00010025421	;CXCL14;AvBD1;DEFB4A;;IL17RC;CORO1B;NR4A1
164	GO:0016021	CC	integral component of membrane	164/ 554	4379/ 17320	0.0374515	0.0194727	1	ENSGALG00010028129;ENSGALG00010015542;ENSGALG00010019231;ENSGALG00010025653;ENSGALG00010014414;ENSGALG00010006244;ENSGALG00010029509;ENSGALG00010028753;ENSGALG00010029747;ENSGALG00010027526;ENSGALG00010018038;ENSGALG00010023840;ENSGALG00010004398;ENSGALG00010007573;ENSGALG00010015838;ENSGALG00010007805;ENSGALG00010021180;ENSGALG00010000561;ENSGALG00010013915;ENSGALG00010020476;ENSGALG00010000147;…	CYB561D2;CNGA3;SLC6A8;IGSF11;TMEM255B;EPHA3;DNAJC30;SV2A;TRPV3;;;SMAGP;COX18;;IFNLR1;;TMEM198;;;TMEM132A;;;ORMDL1;;;HIGD2A;CYP1C1;;APOLD1;;ALPL;GPR135;;GPR17;CORO1B;PRTG;FAT2;;;MFSD5;;;V-BG;TMEM127;SLC6A20;CLDN9;PREB;;MMP13;;;SLC13A3;;;;;INSIG1;U2;;GLMP;CTXN3;COX14;CHL1;;CTXND1;CCDC142;ESYT1;;NDUFB6;;;TMUB1;;CD1C;TCTN2;DRD2;PTRHD1;ASPHD1;ELFN1;ADCYAP1R1;B3GALT5;FFAR2L;KCNQ2;NRTN;CHRNA7;;KCNE3;MOG…
5	GO:0019646	BP	aerobic electron transport chain	5/ 554	49/ 17320	0.102041	0.019708	1	ENSGALG00010020743;ENSGALG00010018767;ENSGALG00010021315;ENSGALG00010000561;ENSGALG00010023114	;NDUFB6;COX6A1;;UQCRHL
11	GO:0006066	BP	alcohol metabolic process	11/ 554	161/ 17320	0.068323	0.0197702	1	ENSGALG00010023820;ENSGALG00010017541;ENSGALG00010015103;ENSGALG00010017783;ENSGALG00010018385;ENSGALG00010020357;ENSGALG00010001570;ENSGALG00010024834;ENSGALG00010029445;ENSGALG00010014946;ENSGALG00010027156	CYP1C1;SREBF1;ITPK1;STAR;SPR;RBP4A;SMPD1;INSIG1;SPHK1;PCK1;ISYNA1
4	GO:0055081	BP	anion homeostasis	4/ 554	33/ 17320	0.121212	0.020328	1	ENSGALG00010028129;ENSGALG00010021115;ENSGALG00010013046;ENSGALG00010017828	CYB561D2;ALPL;SLC12A5;
6	GO:0001503	BP	ossification	6/ 554	69/ 17320	0.0869565	0.0228421	1	ENSGALG00010016568;ENSGALG00010021115;ENSGALG00010015061;ENSGALG00010012083;ENSGALG00010007772;ENSGALG00010007330	PAM16;ALPL;MMP9;MGP;CLEC3A;MMP13
6	GO:0045333	BP	cellular respiration	6/ 554	70/ 17320	0.0857143	0.024333	1	ENSGALG00010020743;ENSGALG00010018767;ENSGALG00010021315;ENSGALG00010000561;ENSGALG00010023114;ENSGALG00010022937	;NDUFB6;COX6A1;;UQCRHL;BLOC1S1
3	GO:0045277	CC	respiratory chain complex IV	3/ 554	20/ 17320	0.15	0.024748	1	ENSGALG00010020743;ENSGALG00010021315;ENSGALG00010000561	;COX6A1;
4	GO:0046173	BP	polyol biosynthetic process	4/ 554	35/ 17320	0.114286	0.024749	1	ENSGALG00010027156;ENSGALG00010029445;ENSGALG00010014946;ENSGALG00010018385	ISYNA1;SPHK1;PCK1;SPR
2	GO:0086013	BP	membrane repolarization during cardiac muscle cell action potential	2/ 554	8/ 17320	0.25	0.0251614	1	ENSGALG00010023437;ENSGALG00010001822	KCNJ5;KCNE3
2	GO:0086011	BP	membrane repolarization during action potential	2/ 554	8/ 17320	0.25	0.0251614	1	ENSGALG00010023437;ENSGALG00010001822	KCNJ5;KCNE3
2	GO:0099622	BP	cardiac muscle cell membrane repolarization	2/ 554	8/ 17320	0.25	0.0251614	1	ENSGALG00010023437;ENSGALG00010001822	KCNJ5;KCNE3
2	GO:0006544	BP	glycine metabolic process	2/ 554	8/ 17320	0.25	0.0251614	1	ENSGALG00010026917;ENSGALG00010014946	AMT;PCK1
2	GO:0070857	BP	regulation of bile acid biosynthetic process	2/ 554	8/ 17320	0.25	0.0251614	1	ENSGALG00010024675;ENSGALG00010017783	NR1D1;STAR
2	GO:0061180	BP	mammary gland epithelium development	2/ 554	8/ 17320	0.25	0.0251614	1	ENSGALG00010011141;ENSGALG00010016957	MSX1;WNT4
2	GO:0007028	BP	cytoplasm organization	2/ 554	8/ 17320	0.25	0.0251614	1	ENSGALG00010021716;ENSGALG00010014946	TFCP2L1;PCK1
2	GO:0030062	CC	mitochondrial tricarboxylic acid cycle enzyme complex	2/ 554	8/ 17320	0.25	0.0251614	1	ENSGALG00010010834;ENSGALG00010008284	MRPS36;BCKDHA
2	GO:0045240	CC	dihydrolipoyl dehydrogenase complex	2/ 554	8/ 17320	0.25	0.0251614	1	ENSGALG00010010834;ENSGALG00010008284	MRPS36;BCKDHA
165	GO:0031224	CC	intrinsic component of membrane	165/ 554	4442/ 17320	0.0371454	0.0259901	1	ENSGALG00010028129;ENSGALG00010015542;ENSGALG00010019231;ENSGALG00010025653;ENSGALG00010014414;ENSGALG00010006244;ENSGALG00010029509;ENSGALG00010028753;ENSGALG00010029747;ENSGALG00010027526;ENSGALG00010018038;ENSGALG00010023840;ENSGALG00010004398;ENSGALG00010007573;ENSGALG00010015838;ENSGALG00010007805;ENSGALG00010021180;ENSGALG00010000561;ENSGALG00010013915;ENSGALG00010020476;ENSGALG00010000147;…	CYB561D2;CNGA3;SLC6A8;IGSF11;TMEM255B;EPHA3;DNAJC30;SV2A;TRPV3;;;SMAGP;COX18;;IFNLR1;;TMEM198;;;TMEM132A;;;ORMDL1;;;HIGD2A;CYP1C1;;APOLD1;;ALPL;GPR135;;GPR17;CORO1B;PRTG;FAT2;;;MFSD5;;;V-BG;TMEM127;SLC6A20;CLDN9;PREB;;MMP13;;;SLC13A3;;;;;INSIG1;U2;;GLMP;CTXN3;COX14;CHL1;;CTXND1;MDGA1;CCDC142;ESYT1;;NDUFB6;;;TMUB1;;CD1C;TCTN2;DRD2;PTRHD1;ASPHD1;ELFN1;ADCYAP1R1;B3GALT5;FFAR2L;KCNQ2;NRTN;CHRNA7;;KCN…
4	GO:0051017	BP	actin filament bundle assembly	4/ 554	36/ 17320	0.111111	0.02716	1	ENSGALG00010022481;ENSGALG00010015774;ENSGALG00010029570;ENSGALG00010008092	CORO1B;PLS1;TNFAIP1;SPIRE2
3	GO:0006984	BP	ER-nucleus signaling pathway	3/ 554	21/ 17320	0.142857	0.028203	1	ENSGALG00010017541;ENSGALG00010024834;ENSGALG00010014878	SREBF1;INSIG1;TMCO1
8	GO:0015980	BP	energy derivation by oxidation of organic compounds	8/ 554	113/ 17320	0.0707965	0.0286102	1	ENSGALG00010020743;ENSGALG00010018767;ENSGALG00010011021;ENSGALG00010021315;ENSGALG00010000561;ENSGALG00010024675;ENSGALG00010023114;ENSGALG00010022937	;NDUFB6;PPP1R3G;COX6A1;;NR1D1;UQCRHL;BLOC1S1
6	GO:0071897	BP	DNA biosynthetic process	6/ 554	73/ 17320	0.0821918	0.0291916	1	ENSGALG00010023262;ENSGALG00010023766;ENSGALG00010001598;ENSGALG00010003264;ENSGALG00010009067;ENSGALG00010018616	POLD4;;;;;
10	GO:0032870	BP	cellular response to hormone stimulus	10/ 554	149/ 17320	0.0671141	0.0292984	1	ENSGALG00010017301;ENSGALG00010029776;ENSGALG00010021509;ENSGALG00010017954;ENSGALG00010026595;ENSGALG00010013303;ENSGALG00010019738;ENSGALG00010025421;ENSGALG00010024834;ENSGALG00010014946	LHCGR;WBP2;DDIT4;PTGER2;PRKAA2;TFPI;ADRA2A;NR4A1;INSIG1;PCK1
7	GO:1990204	CC	oxidoreductase complex	7/ 554	93/ 17320	0.0752688	0.0294766	1	ENSGALG00010008295;ENSGALG00010008284;ENSGALG00010018767;ENSGALG00010010834;ENSGALG00010013416;ENSGALG00010023909;ENSGALG00010023114	DMAC2;BCKDHA;NDUFB6;MRPS36;NDUFB2;FOXRED1;UQCRHL
4	GO:0034637	BP	cellular carbohydrate biosynthetic process	4/ 554	37/ 17320	0.108108	0.0297066	1	ENSGALG00010024675;ENSGALG00010011021;ENSGALG00010014946;ENSGALG00010027156	NR1D1;PPP1R3G;PCK1;ISYNA1
4	GO:0001669	CC	acrosomal vesicle	4/ 554	37/ 17320	0.108108	0.0297066	1	ENSGALG00010000642;ENSGALG00010022138;ENSGALG00010028435;ENSGALG00010027641	ZPBP1;SPAG17;ATP8B3;HYAL3
11	GO:0007276	BP	gamete generation	11/ 554	177/ 17320	0.0621469	0.0303077	1	ENSGALG00010002766;ENSGALG00010017301;ENSGALG00010023192;ENSGALG00010011960;ENSGALG00010016957;ENSGALG00010026362;ENSGALG00010017685;ENSGALG00010001208;ENSGALG00010022138;ENSGALG00010015111;ENSGALG00010017612	NANOS1;LHCGR;TDRD1;CFAP54;WNT4;GGT2;PHC2;MOV10L1;SPAG17;ADAMTS2;CLDN11
6	GO:0010565	BP	regulation of cellular ketone metabolic process	6/ 554	74/ 17320	0.0810811	0.0309428	1	ENSGALG00010017541;ENSGALG00010017783;ENSGALG00010021664;ENSGALG00010016957;ENSGALG00010024834;ENSGALG00010024675	SREBF1;STAR;TYSND1;WNT4;INSIG1;NR1D1
2	GO:0035672	BP	oligopeptide transmembrane transport	2/ 554	9/ 17320	0.222222	0.031674	1	ENSGALG00010005851;ENSGALG00010021478	SLC15A1;SLC13A3
2	GO:2001267	BP	regulation of cysteine-type endopeptidase activity involved in apoptotic signaling pathway	2/ 554	9/ 17320	0.222222	0.031674	1	ENSGALG00010008871;ENSGALG00010015061	PRR7;MMP9
2	GO:0051549	BP	positive regulation of keratinocyte migration	2/ 554	9/ 17320	0.222222	0.031674	1	ENSGALG00010015061;ENSGALG00010008459	MMP9;EPB41L4B
2	GO:0018158	BP	protein oxidation	2/ 554	9/ 17320	0.222222	0.031674	1	ENSGALG00010018430;ENSGALG00010020025	PYROXD2;LOXL2
2	GO:0002495	BP	antigen processing and presentation of peptide antigen via MHC class II	2/ 554	9/ 17320	0.222222	0.031674	1	ENSGALG00010003022;ENSGALG00010003090	BLB2;DMA
2	GO:0032933	BP	SREBP signaling pathway	2/ 554	9/ 17320	0.222222	0.031674	1	ENSGALG00010017541;ENSGALG00010024834	SREBF1;INSIG1
2	GO:0019886	BP	antigen processing and presentation of exogenous peptide antigen via MHC class II	2/ 554	9/ 17320	0.222222	0.031674	1	ENSGALG00010003022;ENSGALG00010003090	BLB2;DMA
2	GO:0050995	BP	negative regulation of lipid catabolic process	2/ 554	9/ 17320	0.222222	0.031674	1	ENSGALG00010017563;ENSGALG00010019738	ALK;ADRA2A
2	GO:0006991	BP	response to sterol depletion	2/ 554	9/ 17320	0.222222	0.031674	1	ENSGALG00010017541;ENSGALG00010024834	SREBF1;INSIG1
2	GO:0071501	BP	cellular response to sterol depletion	2/ 554	9/ 17320	0.222222	0.031674	1	ENSGALG00010017541;ENSGALG00010024834	SREBF1;INSIG1
2	GO:0046549	BP	retinal cone cell development	2/ 554	9/ 17320	0.222222	0.031674	1	ENSGALG00010018081;ENSGALG00010015250	DIO3;RORB
2	GO:0000813	CC	ESCRT I complex	2/ 554	9/ 17320	0.222222	0.031674	1	ENSGALG00010029507;ENSGALG00010008115	VPS37D;
2	GO:0035673	MF	oligopeptide transmembrane transporter activity	2/ 554	9/ 17320	0.222222	0.031674	1	ENSGALG00010005851;ENSGALG00010021478	SLC15A1;SLC13A3
3	GO:0070830	BP	bicellular tight junction assembly	3/ 554	22/ 17320	0.136364	0.0319002	1	ENSGALG00010029608;ENSGALG00010024495;ENSGALG00010017612	CLDN9;CLDN5;CLDN11
1	GO:2001055	BP	positive regulation of mesenchymal cell apoptotic process	1/ 554	1/ 17320	1	0.0319861	1	ENSGALG00010011141	MSX1
1	GO:0090135	BP	actin filament branching	1/ 554	1/ 17320	1	0.0319861	1	ENSGALG00010022481	CORO1B
1	GO:0043382	BP	positive regulation of memory T cell differentiation	1/ 554	1/ 17320	1	0.0319861	1	ENSGALG00010014946	PCK1
1	GO:0060121	BP	vestibular receptor cell stereocilium organization	1/ 554	1/ 17320	1	0.0319861	1	ENSGALG00010015774	PLS1
1	GO:0036179	BP	osteoclast maturation	1/ 554	1/ 17320	1	0.0319861	1	ENSGALG00010022117	FAM20C
1	GO:0043417	BP	negative regulation of skeletal muscle tissue regeneration	1/ 554	1/ 17320	1	0.0319861	1	ENSGALG00010021224	MYOZ1
1	GO:0061452	BP	retrotrapezoid nucleus neuron differentiation	1/ 554	1/ 17320	1	0.0319861	1	ENSGALG00010015474	PHOX2B
1	GO:2000501	BP	regulation of natural killer cell chemotaxis	1/ 554	1/ 17320	1	0.0319861	1	ENSGALG00010013086	CXCL14
1	GO:2000503	BP	positive regulation of natural killer cell chemotaxis	1/ 554	1/ 17320	1	0.0319861	1	ENSGALG00010013086	CXCL14
1	GO:0048894	BP	efferent axon development in a lateral line nerve	1/ 554	1/ 17320	1	0.0319861	1	ENSGALG00010015474	PHOX2B
1	GO:0042636	BP	negative regulation of hair cycle	1/ 554	1/ 17320	1	0.0319861	1	ENSGALG00010029747	TRPV3
1	GO:0043501	BP	skeletal muscle adaptation	1/ 554	1/ 17320	1	0.0319861	1	ENSGALG00010013859	MYOC
1	GO:0061369	BP	negative regulation of testicular blood vessel morphogenesis	1/ 554	1/ 17320	1	0.0319861	1	ENSGALG00010016957	WNT4
1	GO:0061586	BP	positive regulation of transcription by transcription factor localization	1/ 554	1/ 17320	1	0.0319861	1	ENSGALG00010000820	KLF5
1	GO:0038158	BP	granulocyte colony-stimulating factor signaling pathway	1/ 554	1/ 17320	1	0.0319861	1	ENSGALG00010021657	JAGN1
1	GO:1904691	BP	negative regulation of type B pancreatic cell proliferation	1/ 554	1/ 17320	1	0.0319861	1	ENSGALG00010015474	PHOX2B
1	GO:0036269	BP	swimming behavior	1/ 554	1/ 17320	1	0.0319861	1	ENSGALG00010017563	ALK
1	GO:0048486	BP	parasympathetic nervous system development	1/ 554	1/ 17320	1	0.0319861	1	ENSGALG00010015474	PHOX2B
1	GO:0021681	BP	cerebellar granular layer development	1/ 554	1/ 17320	1	0.0319861	1	ENSGALG00010024233	FAIM2
1	GO:0072273	BP	metanephric nephron morphogenesis	1/ 554	1/ 17320	1	0.0319861	1	ENSGALG00010016957	WNT4
1	GO:0042779	BP	tRNA 3'-trailer cleavage	1/ 554	1/ 17320	1	0.0319861	1	ENSGALG00010019082	POLR3K
1	GO:0090648	BP	response to environmental enrichment	1/ 554	1/ 17320	1	0.0319861	1	ENSGALG00010017563	ALK
1	GO:2000019	BP	negative regulation of male gonad development	1/ 554	1/ 17320	1	0.0319861	1	ENSGALG00010016957	WNT4
1	GO:0120211	BP	proacrosomal vesicle fusion	1/ 554	1/ 17320	1	0.0319861	1	ENSGALG00010016513	SOX30
1	GO:1903457	BP	lactate catabolic process	1/ 554	1/ 17320	1	0.0319861	1	ENSGALG00010025882	LDHD
1	GO:0046901	BP	tetrahydrofolylpolyglutamate biosynthetic process	1/ 554	1/ 17320	1	0.0319861	1	ENSGALG00010028091	FPGS
1	GO:0046900	BP	tetrahydrofolylpolyglutamate metabolic process	1/ 554	1/ 17320	1	0.0319861	1	ENSGALG00010028091	FPGS
1	GO:0050928	BP	negative regulation of positive chemotaxis	1/ 554	1/ 17320	1	0.0319861	1	ENSGALG00010002288	ANGPT2
1	GO:1990963	BP	establishment of blood-retinal barrier	1/ 554	1/ 17320	1	0.0319861	1	ENSGALG00010024495	CLDN5
1	GO:2000224	BP	regulation of testosterone biosynthetic process	1/ 554	1/ 17320	1	0.0319861	1	ENSGALG00010016957	WNT4
1	GO:2000225	BP	negative regulation of testosterone biosynthetic process	1/ 554	1/ 17320	1	0.0319861	1	ENSGALG00010016957	WNT4
1	GO:0099156	BP	cell-cell signaling via exosome	1/ 554	1/ 17320	1	0.0319861	1	ENSGALG00010000820	KLF5
1	GO:0099179	BP	regulation of synaptic membrane adhesion	1/ 554	1/ 17320	1	0.0319861	1	ENSGALG00010021262	MDGA1
1	GO:2000368	BP	positive regulation of acrosomal vesicle exocytosis	1/ 554	1/ 17320	1	0.0319861	1	ENSGALG00010027641	HYAL3
1	GO:0015689	BP	molybdate ion transport	1/ 554	1/ 17320	1	0.0319861	1	ENSGALG00010024604	MFSD5
1	GO:0072028	BP	nephron morphogenesis	1/ 554	1/ 17320	1	0.0319861	1	ENSGALG00010016957	WNT4
1	GO:0061402	BP	positive regulation of transcription from RNA polymerase II promoter in response to acidic pH	1/ 554	1/ 17320	1	0.0319861	1	ENSGALG00010014946	PCK1
1	GO:0045645	BP	positive regulation of eosinophil differentiation	1/ 554	1/ 17320	1	0.0319861	1	ENSGALG00010008910	TRIB1
1	GO:0045643	BP	regulation of eosinophil differentiation	1/ 554	1/ 17320	1	0.0319861	1	ENSGALG00010008910	TRIB1
1	GO:1901291	BP	negative regulation of double-strand break repair via single-strand annealing	1/ 554	1/ 17320	1	0.0319861	1	ENSGALG00010021546	OGG1
1	GO:0014734	BP	skeletal muscle hypertrophy	1/ 554	1/ 17320	1	0.0319861	1	ENSGALG00010013859	MYOC
1	GO:0031945	BP	positive regulation of glucocorticoid metabolic process	1/ 554	1/ 17320	1	0.0319861	1	ENSGALG00010016957	WNT4
1	GO:0031948	BP	positive regulation of glucocorticoid biosynthetic process	1/ 554	1/ 17320	1	0.0319861	1	ENSGALG00010016957	WNT4
1	GO:0051365	BP	cellular response to potassium ion starvation	1/ 554	1/ 17320	1	0.0319861	1	ENSGALG00010014946	PCK1
1	GO:1900036	BP	positive regulation of cellular response to heat	1/ 554	1/ 17320	1	0.0319861	1	ENSGALG00010014329	IER5
1	GO:0100001	BP	regulation of skeletal muscle contraction by action potential	1/ 554	1/ 17320	1	0.0319861	1	ENSGALG00010023635	SCN4A
1	GO:0035815	BP	positive regulation of renal sodium excretion	1/ 554	1/ 17320	1	0.0319861	1	ENSGALG00010024922	DRD2
1	GO:0021999	BP	neural plate anterior/posterior regionalization	1/ 554	1/ 17320	1	0.0319861	1	ENSGALG00010024808	CELSR2
1	GO:0060280	BP	negative regulation of ovulation	1/ 554	1/ 17320	1	0.0319861	1	ENSGALG00010001450	GPR149
1	GO:1990697	BP	protein depalmitoleylation	1/ 554	1/ 17320	1	0.0319861	1	ENSGALG00010029178	NOTUM
1	GO:1902463	BP	protein localization to cell leading edge	1/ 554	1/ 17320	1	0.0319861	1	ENSGALG00010022481	CORO1B
1	GO:1902464	BP	regulation of histone H3-K27 trimethylation	1/ 554	1/ 17320	1	0.0319861	1	ENSGALG00010021313	KPNA7
1	GO:1902466	BP	positive regulation of histone H3-K27 trimethylation	1/ 554	1/ 17320	1	0.0319861	1	ENSGALG00010021313	KPNA7
1	GO:0061889	BP	negative regulation of astrocyte activation	1/ 554	1/ 17320	1	0.0319861	1	ENSGALG00010024675	NR1D1
1	GO:0061888	BP	regulation of astrocyte activation	1/ 554	1/ 17320	1	0.0319861	1	ENSGALG00010024675	NR1D1
1	GO:0008612	BP	peptidyl-lysine modification to peptidyl-hypusine	1/ 554	1/ 17320	1	0.0319861	1	ENSGALG00010028156	DOHH
1	GO:0042700	BP	luteinizing hormone signaling pathway	1/ 554	1/ 17320	1	0.0319861	1	ENSGALG00010017301	LHCGR
1	GO:0003062	BP	regulation of heart rate by chemical signal	1/ 554	1/ 17320	1	0.0319861	1	ENSGALG00010017541	SREBF1
1	GO:0040040	BP	thermosensory behavior	1/ 554	1/ 17320	1	0.0319861	1	ENSGALG00010013046	SLC12A5
1	GO:2000066	BP	positive regulation of cortisol biosynthetic process	1/ 554	1/ 17320	1	0.0319861	1	ENSGALG00010016957	WNT4
1	GO:0001546	BP	preantral ovarian follicle growth	1/ 554	1/ 17320	1	0.0319861	1	ENSGALG00010001450	GPR149
1	GO:0021723	BP	medullary reticular formation development	1/ 554	1/ 17320	1	0.0319861	1	ENSGALG00010015474	PHOX2B
1	GO:1990764	BP	myofibroblast contraction	1/ 554	1/ 17320	1	0.0319861	1	ENSGALG00010016059	EPDR1
1	GO:2000180	BP	negative regulation of androgen biosynthetic process	1/ 554	1/ 17320	1	0.0319861	1	ENSGALG00010016957	WNT4
1	GO:1904640	BP	response to methionine	1/ 554	1/ 17320	1	0.0319861	1	ENSGALG00010014946	PCK1
1	GO:0071882	BP	phospholipase C-activating adrenergic receptor signaling pathway	1/ 554	1/ 17320	1	0.0319861	1	ENSGALG00010019738	ADRA2A
1	GO:0071881	BP	adenylate cyclase-inhibiting adrenergic receptor signaling pathway	1/ 554	1/ 17320	1	0.0319861	1	ENSGALG00010019738	ADRA2A
1	GO:0098749	BP	cerebellar neuron development	1/ 554	1/ 17320	1	0.0319861	1	ENSGALG00010002766	NANOS1
1	GO:1901303	BP	negative regulation of cargo loading into COPII-coated vesicle	1/ 554	1/ 17320	1	0.0319861	1	ENSGALG00010024834	INSIG1
1	GO:0000408	CC	EKC/KEOPS complex	1/ 554	1/ 17320	1	0.0319861	1	ENSGALG00010000126
1	GO:0017090	CC	meprin A complex	1/ 554	1/ 17320	1	0.0319861	1	ENSGALG00010004061	MEP1B
1	GO:0060418	CC	yolk plasma	1/ 554	1/ 17320	1	0.0319861	1	ENSGALG00010020357	RBP4A
1	GO:0120219	CC	subapical part of cell	1/ 554	1/ 17320	1	0.0319861	1	ENSGALG00010020351	CROCC
1	GO:0032998	CC	Fc-epsilon receptor I complex	1/ 554	1/ 17320	1	0.0319861	1	ENSGALG00010027575	FCER1G
1	GO:0009353	CC	mitochondrial oxoglutarate dehydrogenase complex	1/ 554	1/ 17320	1	0.0319861	1	ENSGALG00010010834	MRPS36
1	GO:0012510	CC	trans-Golgi network transport vesicle membrane	1/ 554	1/ 17320	1	0.0319861	1	ENSGALG00010011313	RASSF9
1	GO:0001405	CC	PAM complex, Tim23 associated import motor	1/ 554	1/ 17320	1	0.0319861	1	ENSGALG00010016568	PAM16
1	GO:0003881	MF	CDP-diacylglycerol-inositol 3-phosphatidyltransferase activity	1/ 554	1/ 17320	1	0.0319861	1	ENSGALG00010000148
1	GO:0004648	MF	O-phospho-L-serine:2-oxoglutarate aminotransferase activity	1/ 554	1/ 17320	1	0.0319861	1	ENSGALG00010015533	PSAT1
1	GO:0042586	MF	peptide deformylase activity	1/ 554	1/ 17320	1	0.0319861	1	ENSGALG00010008194	PDF
1	GO:1903924	MF	estradiol binding	1/ 554	1/ 17320	1	0.0319861	1	ENSGALG00010021206	HSD17B1
1	GO:0033791	MF	3alpha,7alpha,12alpha-trihydroxy-5beta-cholestanoyl-CoA 24-hydroxylase activity	1/ 554	1/ 17320	1	0.0319861	1	ENSGALG00010020920	ACOX2
1	GO:0016872	MF	intramolecular lyase activity	1/ 554	1/ 17320	1	0.0319861	1	ENSGALG00010027156	ISYNA1
1	GO:0061750	MF	acid sphingomyelin phosphodiesterase activity	1/ 554	1/ 17320	1	0.0319861	1	ENSGALG00010001570	SMPD1
1	GO:0004956	MF	prostaglandin D receptor activity	1/ 554	1/ 17320	1	0.0319861	1	ENSGALG00010017946	PTGDR
1	GO:0004047	MF	aminomethyltransferase activity	1/ 554	1/ 17320	1	0.0319861	1	ENSGALG00010026917	AMT
1	GO:0046525	MF	xylosylprotein 4-beta-galactosyltransferase activity	1/ 554	1/ 17320	1	0.0319861	1	ENSGALG00010012040	B4GALT7
1	GO:0004326	MF	tetrahydrofolylpolyglutamate synthase activity	1/ 554	1/ 17320	1	0.0319861	1	ENSGALG00010028091	FPGS
1	GO:0047693	MF	ATP diphosphatase activity	1/ 554	1/ 17320	1	0.0319861	1	ENSGALG00010019898	NUDT1
1	GO:0015362	MF	high-affinity sodium:dicarboxylate symporter activity	1/ 554	1/ 17320	1	0.0319861	1	ENSGALG00010021478	SLC13A3
1	GO:0008828	MF	dATP diphosphatase activity	1/ 554	1/ 17320	1	0.0319861	1	ENSGALG00010019898	NUDT1
1	GO:0017050	MF	D-erythro-sphingosine kinase activity	1/ 554	1/ 17320	1	0.0319861	1	ENSGALG00010029445	SPHK1
1	GO:0008962	MF	phosphatidylglycerophosphatase activity	1/ 554	1/ 17320	1	0.0319861	1	ENSGALG00010022073	PTPMT1
1	GO:0035472	MF	choriogonadotropin hormone receptor activity	1/ 554	1/ 17320	1	0.0319861	1	ENSGALG00010017301	LHCGR
1	GO:0038106	MF	choriogonadotropin hormone binding	1/ 554	1/ 17320	1	0.0319861	1	ENSGALG00010017301	LHCGR
1	GO:0004757	MF	sepiapterin reductase activity	1/ 554	1/ 17320	1	0.0319861	1	ENSGALG00010018385	SPR
1	GO:0106264	MF	protein serine kinase activity (using GTP as donor)	1/ 554	1/ 17320	1	0.0319861	1	ENSGALG00010014946	PCK1
1	GO:1905573	MF	ganglioside GM1 binding	1/ 554	1/ 17320	1	0.0319861	1	ENSGALG00010016059	EPDR1
1	GO:0004964	MF	luteinizing hormone receptor activity	1/ 554	1/ 17320	1	0.0319861	1	ENSGALG00010017301	LHCGR
1	GO:0019763	MF	immunoglobulin receptor activity	1/ 554	1/ 17320	1	0.0319861	1	ENSGALG00010027575	FCER1G
1	GO:0019767	MF	IgE receptor activity	1/ 554	1/ 17320	1	0.0319861	1	ENSGALG00010027575	FCER1G
1	GO:0070856	MF	myosin VI light chain binding	1/ 554	1/ 17320	1	0.0319861	1	ENSGALG00010028108	IQGAP3
1	GO:0106378	MF	2-hydroxy-dATP hydrolase activity	1/ 554	1/ 17320	1	0.0319861	1	ENSGALG00010019898	NUDT1
1	GO:0106377	MF	2-hydroxy-ATP hydrolase activity	1/ 554	1/ 17320	1	0.0319861	1	ENSGALG00010019898	NUDT1
1	GO:1990699	MF	palmitoleyl hydrolase activity	1/ 554	1/ 17320	1	0.0319861	1	ENSGALG00010029178	NOTUM
1	GO:0004512	MF	inositol-3-phosphate synthase activity	1/ 554	1/ 17320	1	0.0319861	1	ENSGALG00010027156	ISYNA1
1	GO:0015098	MF	molybdate ion transmembrane transporter activity	1/ 554	1/ 17320	1	0.0319861	1	ENSGALG00010024604	MFSD5
1	GO:0034039	MF	8-oxo-7,8-dihydroguanine DNA N-glycosylase activity	1/ 554	1/ 17320	1	0.0319861	1	ENSGALG00010021546	OGG1
1	GO:0030731	MF	guanidinoacetate N-methyltransferase activity	1/ 554	1/ 17320	1	0.0319861	1	ENSGALG00010028044	GAMT
1	GO:0008534	MF	oxidized purine nucleobase lesion DNA N-glycosylase activity	1/ 554	1/ 17320	1	0.0319861	1	ENSGALG00010021546	OGG1
1	GO:0019135	MF	deoxyhypusine monooxygenase activity	1/ 554	1/ 17320	1	0.0319861	1	ENSGALG00010028156	DOHH
1	GO:0050187	MF	phosphoamidase activity	1/ 554	1/ 17320	1	0.0319861	1	ENSGALG00010021115	ALPL
1	GO:0047787	MF	delta4-3-oxosteroid 5beta-reductase activity	1/ 554	1/ 17320	1	0.0319861	1	ENSGALG00010013290	AKR1D1
1	GO:0004157	MF	dihydropyrimidinase activity	1/ 554	1/ 17320	1	0.0319861	1	ENSGALG00010013019	DPYS
1	GO:0008482	MF	sulfite oxidase activity	1/ 554	1/ 17320	1	0.0319861	1	ENSGALG00010024789	SUOX
1	GO:0035594	MF	ganglioside binding	1/ 554	1/ 17320	1	0.0319861	1	ENSGALG00010016059	EPDR1
1	GO:0031696	MF	alpha-2C adrenergic receptor binding	1/ 554	1/ 17320	1	0.0319861	1	ENSGALG00010019738	ADRA2A
4	GO:0032007	BP	negative regulation of TOR signaling	4/ 554	38/ 17320	0.105263	0.0323896	1	ENSGALG00010020102;ENSGALG00010026595;ENSGALG00010021509;ENSGALG00010010774	TMEM127;PRKAA2;DDIT4;KPTN
4	GO:0061572	BP	actin filament bundle organization	4/ 554	38/ 17320	0.105263	0.0323896	1	ENSGALG00010022481;ENSGALG00010015774;ENSGALG00010029570;ENSGALG00010008092	CORO1B;PLS1;TNFAIP1;SPIRE2
5	GO:0045833	BP	negative regulation of lipid metabolic process	5/ 554	56/ 17320	0.0892857	0.0329752	1	ENSGALG00010019738;ENSGALG00010017563;ENSGALG00010024834;ENSGALG00010012892;ENSGALG00010016957	ADRA2A;ALK;INSIG1;ORMDL1;WNT4
6	GO:0048545	BP	response to steroid hormone	6/ 554	76/ 17320	0.0789474	0.0346476	1	ENSGALG00010021509;ENSGALG00010029776;ENSGALG00010017954;ENSGALG00010013303;ENSGALG00010016513;ENSGALG00010014946	DDIT4;WBP2;PTGER2;TFPI;SOX30;PCK1
4	GO:0006278	BP	RNA-templated DNA biosynthetic process	4/ 554	39/ 17320	0.102564	0.0352099	1	ENSGALG00010001598;ENSGALG00010003264;ENSGALG00010009067;ENSGALG00010018616	;;;
4	GO:0030964	CC	NADH dehydrogenase complex	4/ 554	39/ 17320	0.102564	0.0352099	1	ENSGALG00010013416;ENSGALG00010023909;ENSGALG00010008295;ENSGALG00010018767	NDUFB2;FOXRED1;DMAC2;NDUFB6
4	GO:0005747	CC	mitochondrial respiratory chain complex I	4/ 554	39/ 17320	0.102564	0.0352099	1	ENSGALG00010013416;ENSGALG00010023909;ENSGALG00010008295;ENSGALG00010018767	NDUFB2;FOXRED1;DMAC2;NDUFB6
4	GO:0045271	CC	respiratory chain complex I	4/ 554	39/ 17320	0.102564	0.0352099	1	ENSGALG00010013416;ENSGALG00010023909;ENSGALG00010008295;ENSGALG00010018767	NDUFB2;FOXRED1;DMAC2;NDUFB6
3	GO:0007584	BP	response to nutrient	3/ 554	23/ 17320	0.130435	0.0358374	1	ENSGALG00010020357;ENSGALG00010021115;ENSGALG00010012092	RBP4A;ALPL;OC3
3	GO:0044458	BP	motile cilium assembly	3/ 554	23/ 17320	0.130435	0.0358374	1	ENSGALG00010022138;ENSGALG00010029313;ENSGALG00010011960	SPAG17;CCDC40;CFAP54
3	GO:1901985	BP	positive regulation of protein acetylation	3/ 554	23/ 17320	0.130435	0.0358374	1	ENSGALG00010014573;ENSGALG00010026595;ENSGALG00010029776	CEBPB;PRKAA2;WBP2
3	GO:0120192	BP	tight junction assembly	3/ 554	23/ 17320	0.130435	0.0358374	1	ENSGALG00010029608;ENSGALG00010024495;ENSGALG00010017612	CLDN9;CLDN5;CLDN11
7	GO:0015293	MF	symporter activity	7/ 554	97/ 17320	0.0721649	0.0359141	1	ENSGALG00010005851;ENSGALG00010020607;ENSGALG00010019231;ENSGALG00010021478;ENSGALG00010013046;ENSGALG00010017828;ENSGALG00010017488	SLC15A1;SLC6A8;SLC6A8;SLC13A3;SLC12A5;;SLC6A20
10	GO:0006935	BP	chemotaxis	10/ 554	158/ 17320	0.0632911	0.036511	1	ENSGALG00010029962;ENSGALG00010013086;ENSGALG00010007863;ENSGALG00010007860;ENSGALG00010029641;ENSGALG00010005138;ENSGALG00010019246;ENSGALG00010022481;ENSGALG00010025421;ENSGALG00010018943	;CXCL14;AvBD1;DEFB4A;;;IL17RC;CORO1B;NR4A1;ACKR4
10	GO:0005126	MF	cytokine receptor binding	10/ 554	158/ 17320	0.0632911	0.036511	1	ENSGALG00010029962;ENSGALG00010013086;ENSGALG00010024492;ENSGALG00010007863;ENSGALG00010007860;ENSGALG00010013556;ENSGALG00010029641;ENSGALG00010005138;ENSGALG00010013573;ENSGALG00010011392	;CXCL14;NTF3;AvBD1;DEFB4A;RASL11B;;;;AvBD13
15	GO:0004518	MF	nuclease activity	15/ 554	274/ 17320	0.0547445	0.0374139	1	ENSGALG00010012733;ENSGALG00010024113;ENSGALG00010000220;ENSGALG00010000169;ENSGALG00010028587;ENSGALG00010008342;ENSGALG00010023766;ENSGALG00010001598;ENSGALG00010007873;ENSGALG00010003264;ENSGALG00010009067;ENSGALG00010018612;ENSGALG00010028063;ENSGALG00010013569;ENSGALG00010018616	;;;;ANKLE1;PLD3;;;;;;;;;
5	GO:0006694	BP	steroid biosynthetic process	5/ 554	58/ 17320	0.0862069	0.0375818	1	ENSGALG00010017541;ENSGALG00010024834;ENSGALG00010017783;ENSGALG00010013290;ENSGALG00010021206	SREBF1;INSIG1;STAR;AKR1D1;HSD17B1
33	GO:0005615	CC	extracellular space	33/ 554	714/ 17320	0.0462185	0.0379211	1	ENSGALG00010013086;ENSGALG00010007863;ENSGALG00010007860;ENSGALG00010029641;ENSGALG00010005138;ENSGALG00010011780;ENSGALG00010016957;ENSGALG00010028370;ENSGALG00010020025;ENSGALG00010013303;ENSGALG00010029962;ENSGALG00010007772;ENSGALG00010026537;ENSGALG00010012854;ENSGALG00010020357;ENSGALG00010019282;ENSGALG00010021485;ENSGALG00010005530;ENSGALG00010020798;ENSGALG00010015061;ENSGALG00010022967;…	CXCL14;AvBD1;DEFB4A;;;SERPINB5;WNT4;S100A12;LOXL2;TFPI;;CLEC3A;FJX1;LECT2;RBP4A;IGFBP2;SMOC1;IL-17D;C1QL2;MMP9;ADAMTS15;MYOC;AvBD13;MYDGF;NOG2;NTF3;FAM20C;PYROXD2;BPIFCB;LRRTM4;SMPD1;HPX;ANGPT2
9	GO:0007156	BP	homophilic cell adhesion via plasma membrane adhesion molecules	9/ 554	130/ 17320	0.0692308	0.0382253	1	ENSGALG00010025653;ENSGALG00010011398;ENSGALG00010011045;ENSGALG00010011056;ENSGALG00010011181;ENSGALG00010022482;ENSGALG00010014522;ENSGALG00010018612;ENSGALG00010024808	IGSF11;;;;;PRTG;FAT2;;CELSR2
10	GO:0042330	BP	taxis	10/ 554	160/ 17320	0.0625	0.0385126	1	ENSGALG00010029962;ENSGALG00010013086;ENSGALG00010007863;ENSGALG00010007860;ENSGALG00010029641;ENSGALG00010005138;ENSGALG00010019246;ENSGALG00010022481;ENSGALG00010025421;ENSGALG00010018943	;CXCL14;AvBD1;DEFB4A;;;IL17RC;CORO1B;NR4A1;ACKR4
6	GO:0034612	BP	response to tumor necrosis factor	6/ 554	78/ 17320	0.0769231	0.0386271	1	ENSGALG00010029962;ENSGALG00010027641;ENSGALG00010029641;ENSGALG00010001570;ENSGALG00010024675;ENSGALG00010014946	;HYAL3;;SMPD1;NR1D1;PCK1
2	GO:0050926	BP	regulation of positive chemotaxis	2/ 554	10/ 17320	0.2	0.0387671	1	ENSGALG00010024492;ENSGALG00010002288	NTF3;ANGPT2
2	GO:0045836	BP	positive regulation of meiotic nuclear division	2/ 554	10/ 17320	0.2	0.0387671	1	ENSGALG00010011141;ENSGALG00010016957	MSX1;WNT4
2	GO:0051547	BP	regulation of keratinocyte migration	2/ 554	10/ 17320	0.2	0.0387671	1	ENSGALG00010015061;ENSGALG00010008459	MMP9;EPB41L4B
2	GO:1904251	BP	regulation of bile acid metabolic process	2/ 554	10/ 17320	0.2	0.0387671	1	ENSGALG00010024675;ENSGALG00010017783	NR1D1;STAR
2	GO:0006020	BP	inositol metabolic process	2/ 554	10/ 17320	0.2	0.0387671	1	ENSGALG00010015103;ENSGALG00010027156	ITPK1;ISYNA1
2	GO:0055083	BP	monovalent inorganic anion homeostasis	2/ 554	10/ 17320	0.2	0.0387671	1	ENSGALG00010017828;ENSGALG00010013046	;SLC12A5
2	GO:0055064	BP	chloride ion homeostasis	2/ 554	10/ 17320	0.2	0.0387671	1	ENSGALG00010017828;ENSGALG00010013046	;SLC12A5
2	GO:0032530	BP	regulation of microvillus organization	2/ 554	10/ 17320	0.2	0.0387671	1	ENSGALG00010015774;ENSGALG00010000820	PLS1;KLF5
2	GO:0002478	BP	antigen processing and presentation of exogenous peptide antigen	2/ 554	10/ 17320	0.2	0.0387671	1	ENSGALG00010003022;ENSGALG00010003090	BLB2;DMA
2	GO:0004953	MF	icosanoid receptor activity	2/ 554	10/ 17320	0.2	0.0387671	1	ENSGALG00010017954;ENSGALG00010017946	PTGER2;PTGDR
2	GO:0032977	MF	membrane insertase activity	2/ 554	10/ 17320	0.2	0.0387671	1	ENSGALG00010003993;ENSGALG00010004398	;COX18
3	GO:0001659	BP	temperature homeostasis	3/ 554	24/ 17320	0.125	0.0400123	1	ENSGALG00010026595;ENSGALG00010024675;ENSGALG00010024922	PRKAA2;NR1D1;DRD2
5	GO:0008076	CC	voltage-gated potassium channel complex	5/ 554	59/ 17320	0.0847458	0.0400255	1	ENSGALG00010020177;ENSGALG00010024400;ENSGALG00010023174;ENSGALG00010024367;ENSGALG00010023437	KCNG3;KCNA1;KCNQ2;;KCNJ5
4	GO:0042060	BP	wound healing	4/ 554	41/ 17320	0.097561	0.0412642	1	ENSGALG00010022481;ENSGALG00010021224;ENSGALG00010008459;ENSGALG00010001570	CORO1B;MYOZ1;EPB41L4B;SMPD1
4	GO:0010257	BP	NADH dehydrogenase complex assembly	4/ 554	41/ 17320	0.097561	0.0412642	1	ENSGALG00010013416;ENSGALG00010023909;ENSGALG00010008295;ENSGALG00010029527	NDUFB2;FOXRED1;DMAC2;NDUFAF8
4	GO:0032981	BP	mitochondrial respiratory chain complex I assembly	4/ 554	41/ 17320	0.097561	0.0412642	1	ENSGALG00010013416;ENSGALG00010023909;ENSGALG00010008295;ENSGALG00010029527	NDUFB2;FOXRED1;DMAC2;NDUFAF8
28	GO:0008233	MF	peptidase activity	28/ 554	592/ 17320	0.0472973	0.0419553	1	ENSGALG00010001231;ENSGALG00010010753;ENSGALG00010016891;ENSGALG00010015061;ENSGALG00010023766;ENSGALG00010009067;ENSGALG00010004429;ENSGALG00010007330;ENSGALG00010019231;ENSGALG00010013569;ENSGALG00010020607;ENSGALG00010018562;ENSGALG00010021664;ENSGALG00010004061;ENSGALG00010003264;ENSGALG00010018612;ENSGALG00010018616;ENSGALG00010012733;ENSGALG00010007873;ENSGALG00010023302;ENSGALG00010022967;…	CNDP1;;;MMP9;;;;MMP13;SLC6A8;;SLC6A8;;TYSND1;MEP1B;;;;;;;ADAMTS15;ADAMTS2;;XPNPEP2;GGT2;;CPA6;MMP7
12	GO:0004540	MF	ribonuclease activity	12/ 554	206/ 17320	0.0582524	0.0428992	1	ENSGALG00010012733;ENSGALG00010007873;ENSGALG00010000220;ENSGALG00010000169;ENSGALG00010023766;ENSGALG00010001598;ENSGALG00010003264;ENSGALG00010009067;ENSGALG00010018612;ENSGALG00010028063;ENSGALG00010013569;ENSGALG00010018616	;;;;;;;;;;;
10	GO:0009615	BP	response to virus	10/ 554	165/ 17320	0.0606061	0.0441661	1	ENSGALG00010029962;ENSGALG00010027641;ENSGALG00010028538;ENSGALG00010029641;ENSGALG00010028535;ENSGALG00010021509;ENSGALG00010015838;ENSGALG00010020357;ENSGALG00010001570;ENSGALG00010005627	;HYAL3;;;TICAM1;DDIT4;IFNLR1;RBP4A;SMPD1;
3	GO:0042056	MF	chemoattractant activity	3/ 554	25/ 17320	0.12	0.0444217	1	ENSGALG00010024492;ENSGALG00010007863;ENSGALG00010007860	NTF3;AvBD1;DEFB4A
12	GO:0022412	BP	cellular process involved in reproduction in multicellular organism	12/ 554	208/ 17320	0.0576923	0.0445591	1	ENSGALG00010002766;ENSGALG00010023192;ENSGALG00010022138;ENSGALG00010011960;ENSGALG00010016957;ENSGALG00010020357;ENSGALG00010001208;ENSGALG00010000642;ENSGALG00010017688;ENSGALG00010016513;ENSGALG00010014946;ENSGALG00010008092	NANOS1;TDRD1;SPAG17;CFAP54;WNT4;RBP4A;MOV10L1;ZPBP1;SPDYA;SOX30;PCK1;SPIRE2
5	GO:0019751	BP	polyol metabolic process	5/ 554	61/ 17320	0.0819672	0.0451963	1	ENSGALG00010029445;ENSGALG00010027156;ENSGALG00010015103;ENSGALG00010014946;ENSGALG00010018385	SPHK1;ISYNA1;ITPK1;PCK1;SPR
5	GO:0005044	MF	scavenger receptor activity	5/ 554	61/ 17320	0.0819672	0.0451963	1	ENSGALG00010026079;ENSGALG00010020025;ENSGALG00010018430;ENSGALG00010005011;ENSGALG00010018943	;LOXL2;PYROXD2;CD163L;ACKR4
2	GO:0097475	BP	motor neuron migration	2/ 554	11/ 17320	0.181818	0.0463971	1	ENSGALG00010015474;ENSGALG00010024808	PHOX2B;CELSR2
2	GO:0031640	BP	killing of cells of another organism	2/ 554	11/ 17320	0.181818	0.0463971	1	ENSGALG00010028370;ENSGALG00010007863	S100A12;AvBD1
2	GO:0042559	BP	pteridine-containing compound biosynthetic process	2/ 554	11/ 17320	0.181818	0.0463971	1	ENSGALG00010028091;ENSGALG00010018385	FPGS;SPR
2	GO:0032148	BP	activation of protein kinase B activity	2/ 554	11/ 17320	0.181818	0.0463971	1	ENSGALG00010019738;ENSGALG00010024492	ADRA2A;NTF3
2	GO:0030150	BP	protein import into mitochondrial matrix	2/ 554	11/ 17320	0.181818	0.0463971	1	ENSGALG00010016568;ENSGALG00010000635	PAM16;
2	GO:0022617	BP	extracellular matrix disassembly	2/ 554	11/ 17320	0.181818	0.0463971	1	ENSGALG00010007330;ENSGALG00010022967	MMP13;ADAMTS15
2	GO:0032133	CC	chromosome passenger complex	2/ 554	11/ 17320	0.181818	0.0463971	1	ENSGALG00010029469;ENSGALG00010029468	;
6	GO:1901654	BP	response to ketone	6/ 554	82/ 17320	0.0731707	0.0474288	1	ENSGALG00010021509;ENSGALG00010012092;ENSGALG00010029776;ENSGALG00010017954;ENSGALG00010026595;ENSGALG00010014946	DDIT4;OC3;WBP2;PTGER2;PRKAA2;PCK1
6	GO:0005249	MF	voltage-gated potassium channel activity	6/ 554	82/ 17320	0.0731707	0.0474288	1	ENSGALG00010023174;ENSGALG00010001822;ENSGALG00010024367;ENSGALG00010023437;ENSGALG00010020177;ENSGALG00010024400	KCNQ2;KCNE3;;KCNJ5;KCNG3;KCNA1
5	GO:0070167	BP	regulation of biomineral tissue development	5/ 554	62/ 17320	0.0806452	0.0479242	1	ENSGALG00010029178;ENSGALG00010014573;ENSGALG00010027204;ENSGALG00010016957;ENSGALG00010022117	NOTUM;CEBPB;OMD;WNT4;FAM20C
35	GO:0005576	CC	extracellular region	35/ 554	790/ 17320	0.0443038	0.0489093	1	ENSGALG00010013086;ENSGALG00010007863;ENSGALG00010023136;ENSGALG00010007860;ENSGALG00010029313;ENSGALG00010005138;ENSGALG00010027847;ENSGALG00010015061;ENSGALG00010012092;ENSGALG00010022875;ENSGALG00010013303;ENSGALG00010007330;ENSGALG00010016059;ENSGALG00010029962;ENSGALG00010000422;ENSGALG00010019282;ENSGALG00010024739;ENSGALG00010021485;ENSGALG00010005530;ENSGALG00010019318;ENSGALG00010020798;…	CXCL14;AvBD1;MDK;DEFB4A;CCDC40;;NRTN;MMP9;OC3;SPON1;TFPI;MMP13;EPDR1;;ITIH6;IGFBP2;ASIP;SMOC1;IL-17D;NOG2;C1QL2;MGP;C7;SVBP;ADAMTS15;WNT4;APOLD1;AvBD13;;MYDGF;DNAAF4;NTF3;SMPD1;ZPBP1;SEMA3F
3	GO:2001258	BP	negative regulation of cation channel activity	3/ 554	26/ 17320	0.115385	0.0490617	1	ENSGALG00010024922;ENSGALG00010015061;ENSGALG00010001822	DRD2;MMP9;KCNE3
3	GO:0120193	BP	tight junction organization	3/ 554	26/ 17320	0.115385	0.0490617	1	ENSGALG00010029608;ENSGALG00010024495;ENSGALG00010017612	CLDN9;CLDN5;CLDN11
3	GO:1990756	MF	ubiquitin ligase-substrate adaptor activity	3/ 554	26/ 17320	0.115385	0.0490617	1	ENSGALG00010028535;ENSGALG00010028538;ENSGALG00010019113	TICAM1;;KLHDC1

## Sheet: share
The following GO terms were found in all five groups.
actin filament branching
aminomethyltransferase activity
biological process involved in interaction with host
cerebellar neuron development
collagen trimer
cytochrome complex
EKC/KEOPS complex
entry into host
establishment of blood-retinal barrier
establishment of integrated proviral latency
establishment of viral latency
extracellular region
inositol-3-phosphate synthase activity
intramolecular lyase activity
lactate catabolic process
mitochondrial intermembrane space
molybdate ion transmembrane transporter activity
molybdate ion transport
movement in host
neural plate anterior/posterior regionalization
organelle envelope lumen
osteoclast maturation
positive regulation of cellular response to heat
prostaglandin D receptor activity
protein localization to cell leading edge
purine-rich negative regulatory element binding
skeletal muscle adaptation
skeletal muscle hypertrophy
subapical part of cell
sulfite oxidase activity
tetrahydrofolylpolyglutamate biosynthetic process
tetrahydrofolylpolyglutamate metabolic process
tetrahydrofolylpolyglutamate synthase activity
trans-Golgi network transport vesicle membrane
tRNA 3'-trailer cleavage
viral entry into host cell
viral genome integration into host DNA
xylosylprotein 4-beta-galactosyltransferase activity
