# Supplementary material for: Effect of Periplaneta americana Residue Feed on Immunity, Antioxidant Capacity, and Transcriptome in Chickens: A Study on Sanhuang Chickens
Source: Animals (Basel). 2025 Jan 3;15(1):94. doi: 10.3390/ani15010094 (PMC11718977; doi:10.3390/ani15010094)
Supplement: Supplementary file 1 [file animals-15-00094-s001.zip › Table S2. The KEGG enrichment analysis results for DEGs.xlsx]

## Sheet: B VS A
Diet 2 and Diet 1 DEGs KEGG enrichment results.
Num	Pathway id	Description	Database	Ratio_in_study	Ratio_in_pop	Rich factor	Pvalue	Padjust	First Category	Second Category	Gene_ids	Gene_names
20	map05414	Dilated cardiomyopathy	KEGG PATHWAY	20/ 387	148/ 14864	0.135135	1.62396e-09	4.35222e-07	Human Diseases	Cardiovascular disease	ENSGALG00010025603|ENSGALG00010003659|ENSGALG00010003757|ENSGALG00010003730|ENSGALG00010003530|ENSGALG00010003477|ENSGALG00010027959|ENSGALG00010025643|ENSGALG00010022684|ENSGALG00010022462|ENSGALG00010003683|ENSGALG00010015134|ENSGALG00010028066|ENSGALG00010026006|ENSGALG00010003556|ENSGALG00010003641|ENSGALG00010025617|ENSGALG00010025247|ENSGALG00010003577|ENSGALG00010024583	;;;;;;TPM4;;MYH7B;ITGA5;;PLN;;ITGA2B;;;;SGCA;;ITGB7
19	map05146	Amoebiasis	KEGG PATHWAY	19/ 387	139/ 14864	0.136691	3.44011e-09	4.60975e-07	Human Diseases	Infectious disease: parasitic	ENSGALG00010025603|ENSGALG00010003659|ENSGALG00010003757|ENSGALG00010022674|ENSGALG00010027199|ENSGALG00010003530|ENSGALG00010018418|ENSGALG00010003477|ENSGALG00010003683|ENSGALG00010005138|ENSGALG00010025643|ENSGALG00010011664|ENSGALG00010003641|ENSGALG00010002050|ENSGALG00010003730|ENSGALG00010003577|ENSGALG00010025617|ENSGALG00010019255|ENSGALG00010003556	;;;;LAMB3;;PLCB4;;;;;SERPINB10B;;;;;;;
16	map05150	Staphylococcus aureus infection	KEGG PATHWAY	16/ 387	102/ 14864	0.156863	8.06144e-09	7.20156e-07	Human Diseases	Infectious disease: bacterial	ENSGALG00010025603|ENSGALG00010002788|ENSGALG00010003757|ENSGALG00010003730|ENSGALG00010003530|ENSGALG00010003477|ENSGALG00010003683|ENSGALG00010026731|ENSGALG00010025643|ENSGALG00010003641|ENSGALG00010003556|ENSGALG00010022786|ENSGALG00010003659|ENSGALG00010025617|ENSGALG00010003577|ENSGALG00010012873	;;;;;;;;;;;KRT40;;;;PTAFR
18	map04640	Hematopoietic cell lineage	KEGG PATHWAY	18/ 387	149/ 14864	0.120805	6.34263e-08	4.24956e-06	Organismal Systems	Immune system	ENSGALG00010025603|ENSGALG00010003659|ENSGALG00010003757|ENSGALG00010003730|ENSGALG00010003530|ENSGALG00010003477|ENSGALG00010003683|ENSGALG00010014690|ENSGALG00010025643|ENSGALG00010017197|ENSGALG00010003641|ENSGALG00010022462|ENSGALG00010015970|ENSGALG00010026006|ENSGALG00010027152|ENSGALG00010025617|ENSGALG00010003577|ENSGALG00010003556	;;;;;;;CSF3R;;;;ITGA5;THPO;ITGA2B;C4BPS;;;
12	map05310	Asthma	KEGG PATHWAY	12/ 387	64/ 14864	0.1875	7.92647e-08	4.24859e-06	Human Diseases	Immune disease	ENSGALG00010025603|ENSGALG00010003659|ENSGALG00010003757|ENSGALG00010003730|ENSGALG00010003556|ENSGALG00010003477|ENSGALG00010003683|ENSGALG00010025643|ENSGALG00010003641|ENSGALG00010025617|ENSGALG00010003577|ENSGALG00010003530	;;;;;;;;;;;
13	map05143	African trypanosomiasis	KEGG PATHWAY	13/ 387	77/ 14864	0.168831	8.39894e-08	3.75153e-06	Human Diseases	Infectious disease: parasitic	ENSGALG00010025603|ENSGALG00010003659|ENSGALG00010003757|ENSGALG00010003730|ENSGALG00010003556|ENSGALG00010018418|ENSGALG00010003477|ENSGALG00010003683|ENSGALG00010025643|ENSGALG00010003641|ENSGALG00010025617|ENSGALG00010003577|ENSGALG00010003530	;;;;;PLCB4;;;;;;;
14	map04672	Intestinal immune network for IgA production	KEGG PATHWAY	14/ 387	91/ 14864	0.153846	9.00206e-08	3.4465e-06	Organismal Systems	Immune system	ENSGALG00010025603|ENSGALG00010021440|ENSGALG00010003757|ENSGALG00010003730|ENSGALG00010003530|ENSGALG00010003477|ENSGALG00010003683|ENSGALG00010025643|ENSGALG00010003641|ENSGALG00010024583|ENSGALG00010003659|ENSGALG00010025617|ENSGALG00010003577|ENSGALG00010003556	;CCR10;;;;;;;;ITGB7;;;;
16	map05323	Rheumatoid arthritis	KEGG PATHWAY	16/ 387	127/ 14864	0.125984	1.91842e-07	6.42671e-06	Human Diseases	Immune disease	ENSGALG00010025603|ENSGALG00010003659|ENSGALG00010003757|ENSGALG00010003730|ENSGALG00010003530|ENSGALG00010003477|ENSGALG00010003683|ENSGALG00010005138|ENSGALG00010025643|ENSGALG00010003641|ENSGALG00010012371|ENSGALG00010003260|ENSGALG00010007554|ENSGALG00010025617|ENSGALG00010003577|ENSGALG00010003556	;;;;;;;;;;ATP6V1G3;;;;;
17	map04064	NF-kappa B signaling pathway	KEGG PATHWAY	17/ 387	148/ 14864	0.114865	3.0848e-07	9.18584e-06	Environmental Information Processing	Signal transduction	ENSGALG00010025603|ENSGALG00010003659|ENSGALG00010003757|ENSGALG00010003730|ENSGALG00010003530|ENSGALG00010028538|ENSGALG00010003477|ENSGALG00010003683|ENSGALG00010005138|ENSGALG00010025643|ENSGALG00010028535|ENSGALG00010003641|ENSGALG00010000134|ENSGALG00010028060|ENSGALG00010025617|ENSGALG00010003577|ENSGALG00010003556	;;;;;;;;;;TICAM1;;;;;;
14	map05340	Primary immunodeficiency	KEGG PATHWAY	14/ 387	103/ 14864	0.135922	4.36838e-07	1.17073e-05	Human Diseases	Immune disease	ENSGALG00010025603|ENSGALG00010003659|ENSGALG00010003757|ENSGALG00010003730|ENSGALG00010003530|ENSGALG00010003477|ENSGALG00010003683|ENSGALG00010025643|ENSGALG00010017197|ENSGALG00010003641|ENSGALG00010000134|ENSGALG00010025617|ENSGALG00010003577|ENSGALG00010003556	;;;;;;;;;;;;;
29	map04151	PI3K-Akt signaling pathway	KEGG PATHWAY	29/ 387	393/ 14864	0.0737913	4.71718e-07	1.14928e-05	Environmental Information Processing	Signal transduction	ENSGALG00010003659|ENSGALG00010003757|ENSGALG00010003730|ENSGALG00010003530|ENSGALG00010014690|ENSGALG00010022462|ENSGALG00010019255|ENSGALG00010003556|ENSGALG00010022674|ENSGALG00010009404|ENSGALG00010024583|ENSGALG00010002050|ENSGALG00010000134|ENSGALG00010015084|ENSGALG00010025617|ENSGALG00010012356|ENSGALG00010003577|ENSGALG00010025603|ENSGALG00010027225|ENSGALG00010027175|ENSGALG00010003477|…	;;;;CSF3R;ITGA5;;;;GNG4;ITGB7;;;FOXO6;;;;;CREB3L3;NOS3;;;THEM4;;COL9A2;LAMB3;;DDIT4;ITGA2B
15	map05322	Systemic lupus erythematosus	KEGG PATHWAY	15/ 387	126/ 14864	0.119048	9.69861e-07	2.16602e-05	Human Diseases	Immune disease	ENSGALG00010025603|ENSGALG00010002788|ENSGALG00010003757|ENSGALG00010003730|ENSGALG00010003530|ENSGALG00010003477|ENSGALG00010003683|ENSGALG00010025643|ENSGALG00010003641|ENSGALG00010008224|ENSGALG00010003659|ENSGALG00010012266|ENSGALG00010025617|ENSGALG00010003577|ENSGALG00010003556	;;;;;;;;;H3-IX;;HIST1H3H;;;
14	map04662	B cell receptor signaling pathway	KEGG PATHWAY	14/ 387	110/ 14864	0.127273	9.88743e-07	2.03833e-05	Organismal Systems	Immune system	ENSGALG00010025603|ENSGALG00010003659|ENSGALG00010003757|ENSGALG00010003730|ENSGALG00010003530|ENSGALG00010003477|ENSGALG00010003683|ENSGALG00010025643|ENSGALG00010003641|ENSGALG00010000134|ENSGALG00010025617|ENSGALG00010027152|ENSGALG00010003577|ENSGALG00010003556	;;;;;;;;;;;C4BPS;;
12	map05330	Allograft rejection	KEGG PATHWAY	12/ 387	89/ 14864	0.134831	3.18878e-06	6.10424e-05	Human Diseases	Immune disease	ENSGALG00010025603|ENSGALG00010003659|ENSGALG00010003757|ENSGALG00010003730|ENSGALG00010003530|ENSGALG00010003477|ENSGALG00010003683|ENSGALG00010025643|ENSGALG00010003641|ENSGALG00010025617|ENSGALG00010003577|ENSGALG00010003556	;;;;;;;;;;;
19	map05135	Yersinia infection	KEGG PATHWAY	19/ 387	214/ 14864	0.088785	3.34431e-06	5.97516e-05	Human Diseases	Infectious disease: bacterial	ENSGALG00010025603|ENSGALG00010003659|ENSGALG00010003757|ENSGALG00010003730|ENSGALG00010003530|ENSGALG00010028538|ENSGALG00010000098|ENSGALG00010003683|ENSGALG00010028535|ENSGALG00010025643|ENSGALG00010017197|ENSGALG00010003641|ENSGALG00010022462|ENSGALG00010000134|ENSGALG00010028060|ENSGALG00010003477|ENSGALG00010025617|ENSGALG00010003577|ENSGALG00010003556	;;;;;;;;TICAM1;;;;ITGA5;;;;;;
13	map05320	Autoimmune thyroid disease	KEGG PATHWAY	13/ 387	108/ 14864	0.12037	4.54048e-06	7.6053e-05	Human Diseases	Immune disease	ENSGALG00010025603|ENSGALG00010003659|ENSGALG00010003757|ENSGALG00010003730|ENSGALG00010003530|ENSGALG00010003477|ENSGALG00010003683|ENSGALG00010025643|ENSGALG00010003641|ENSGALG00010025617|ENSGALG00010012356|ENSGALG00010003577|ENSGALG00010003556	;;;;;;;;;;;;
14	map05416	Viral myocarditis	KEGG PATHWAY	14/ 387	130/ 14864	0.107692	7.34449e-06	0.000115784	Human Diseases	Cardiovascular disease	ENSGALG00010025603|ENSGALG00010003659|ENSGALG00010003757|ENSGALG00010003730|ENSGALG00010003530|ENSGALG00010003477|ENSGALG00010003683|ENSGALG00010025643|ENSGALG00010003641|ENSGALG00010022684|ENSGALG00010025617|ENSGALG00010025247|ENSGALG00010003577|ENSGALG00010003556	;;;;;;;;;MYH7B;;SGCA;;
13	map05140	Leishmaniasis	KEGG PATHWAY	13/ 387	113/ 14864	0.115044	7.52765e-06	0.000112078	Human Diseases	Infectious disease: parasitic	ENSGALG00010025603|ENSGALG00010003659|ENSGALG00010003757|ENSGALG00010003730|ENSGALG00010003530|ENSGALG00010003477|ENSGALG00010003683|ENSGALG00010025643|ENSGALG00010003641|ENSGALG00010027152|ENSGALG00010025617|ENSGALG00010003577|ENSGALG00010003556	;;;;;;;;;C4BPS;;;
17	map04613	Neutrophil extracellular trap formation	KEGG PATHWAY	17/ 387	191/ 14864	0.0890052	1.06103e-05	0.000149661	Organismal Systems	Immune system	ENSGALG00010025603|ENSGALG00010003659|ENSGALG00010003757|ENSGALG00010003730|ENSGALG00010003530|ENSGALG00010018418|ENSGALG00010003477|ENSGALG00010003683|ENSGALG00010025643|ENSGALG00010003641|ENSGALG00010026006|ENSGALG00010012266|ENSGALG00010008224|ENSGALG00010025617|ENSGALG00010027152|ENSGALG00010003577|ENSGALG00010003556	;;;;;PLCB4;;;;;ITGA2B;HIST1H3H;H3-IX;;C4BPS;;
18	map05202	Transcriptional misregulation in cancer	KEGG PATHWAY	18/ 387	219/ 14864	0.0821918	1.75208e-05	0.000234779	Human Diseases	Cancer: overview	ENSGALG00010025603|ENSGALG00010003659|ENSGALG00010003757|ENSGALG00010003730|ENSGALG00010003530|ENSGALG00010003477|ENSGALG00010003683|ENSGALG00010024462|ENSGALG00010000696|ENSGALG00010025643|ENSGALG00010003641|ENSGALG00010024583|ENSGALG00010007554|ENSGALG00010008224|ENSGALG00010012266|ENSGALG00010025617|ENSGALG00010003577|ENSGALG00010003556	;;;;;;;ZBTB32;;;;ITGB7;;H3-IX;HIST1H3H;;;
14	map04650	Natural killer cell mediated cytotoxicity	KEGG PATHWAY	14/ 387	142/ 14864	0.0985915	2.03094e-05	0.000259187	Organismal Systems	Immune system	ENSGALG00010025603|ENSGALG00010003659|ENSGALG00010003757|ENSGALG00010003730|ENSGALG00010003530|ENSGALG00010003477|ENSGALG00010003683|ENSGALG00010025643|ENSGALG00010003641|ENSGALG00010028785|ENSGALG00010025617|ENSGALG00010012356|ENSGALG00010003577|ENSGALG00010003556	;;;;;;;;;;;;;
12	map04664	Fc epsilon RI signaling pathway	KEGG PATHWAY	12/ 387	111/ 14864	0.108108	3.16808e-05	0.00038593	Organismal Systems	Immune system	ENSGALG00010025603|ENSGALG00010003659|ENSGALG00010003757|ENSGALG00010003730|ENSGALG00010003530|ENSGALG00010003477|ENSGALG00010003683|ENSGALG00010025643|ENSGALG00010003641|ENSGALG00010025617|ENSGALG00010003577|ENSGALG00010003556	;;;;;;;;;;;
13	map04666	Fc gamma R-mediated phagocytosis	KEGG PATHWAY	13/ 387	140/ 14864	0.0928571	7.47313e-05	0.000870782	Organismal Systems	Immune system	ENSGALG00010025603|ENSGALG00010003659|ENSGALG00010003757|ENSGALG00010003730|ENSGALG00010003530|ENSGALG00010003477|ENSGALG00010003683|ENSGALG00010025643|ENSGALG00010003641|ENSGALG00010028060|ENSGALG00010025617|ENSGALG00010003577|ENSGALG00010003556	;;;;;;;;;;;;
16	map04145	Phagosome	KEGG PATHWAY	16/ 387	202/ 14864	0.0792079	7.95266e-05	0.000888047	Cellular Processes	Transport and catabolism	ENSGALG00010006147|ENSGALG00010025603|ENSGALG00010003757|ENSGALG00010003730|ENSGALG00010003530|ENSGALG00010003659|ENSGALG00010003683|ENSGALG00010003477|ENSGALG00010025643|ENSGALG00010003641|ENSGALG00010012371|ENSGALG00010024690|ENSGALG00010022462|ENSGALG00010025617|ENSGALG00010003577|ENSGALG00010003556	;;;;;;;;;;ATP6V1G3;TUBA1C;ITGA5;;;
20	map04020	Calcium signaling pathway	KEGG PATHWAY	20/ 387	296/ 14864	0.0675676	0.000100095	0.00107302	Environmental Information Processing	Signal transduction	ENSGALG00010020693|ENSGALG00010003659|ENSGALG00010012873|ENSGALG00010003730|ENSGALG00010003530|ENSGALG00010027175|ENSGALG00010003477|ENSGALG00010003683|ENSGALG00010028120|ENSGALG00010025643|ENSGALG00010015134|ENSGALG00010003641|ENSGALG00010025603|ENSGALG00010027319|ENSGALG00010018418|ENSGALG00010003757|ENSGALG00010027291|ENSGALG00010025617|ENSGALG00010003577|ENSGALG00010003556	PTGFR;;PTAFR;;;NOS3;;;TBXA2R;;PLN;;;MST1R;PLCB4;;MST1;;;
7	map00140	Steroid hormone biosynthesis	KEGG PATHWAY	7/ 387	43/ 14864	0.162791	0.00011022	0.00113611	Metabolism	Lipid metabolism	ENSGALG00010013290|ENSGALG00010001700|ENSGALG00010021624|ENSGALG00010024057|ENSGALG00010007439|ENSGALG00010004981|ENSGALG00010021206	AKR1D1;;HSD11B2;HSD3B1;HSD17B2;;HSD17B1
18	map05171	Coronavirus disease - COVID-19	KEGG PATHWAY	18/ 387	261/ 14864	0.0689655	0.00017154	0.0017027	Human Diseases	Infectious disease: viral	ENSGALG00010012955|ENSGALG00010002788|ENSGALG00010003757|ENSGALG00010003730|ENSGALG00010003530|ENSGALG00010003477|ENSGALG00010003683|ENSGALG00010025643|ENSGALG00010003641|ENSGALG00010025603|ENSGALG00010000134|ENSGALG00010007554|ENSGALG00010003556|ENSGALG00010003659|ENSGALG00010025617|ENSGALG00010012356|ENSGALG00010003577|ENSGALG00010018998	RPL39L;;;;;;;;;;;;;;;;;RPS29
16	map05152	Tuberculosis	KEGG PATHWAY	16/ 387	219/ 14864	0.0730594	0.000203702	0.00194972	Human Diseases	Infectious disease: bacterial	ENSGALG00010006147|ENSGALG00010025603|ENSGALG00010003757|ENSGALG00010003730|ENSGALG00010003530|ENSGALG00010003477|ENSGALG00010003683|ENSGALG00010025643|ENSGALG00010003659|ENSGALG00010003641|ENSGALG00010027152|ENSGALG00010028060|ENSGALG00010025617|ENSGALG00010012356|ENSGALG00010003577|ENSGALG00010003556	;;;;;;;;;;C4BPS;;;;;
21	map05130	Pathogenic Escherichia coli infection	KEGG PATHWAY	21/ 387	337/ 14864	0.0623145	0.000208946	0.00193094	Human Diseases	Infectious disease: bacterial	ENSGALG00010005353|ENSGALG00010025603|ENSGALG00010003757|ENSGALG00010003730|ENSGALG00010024495|ENSGALG00010003530|ENSGALG00010000098|ENSGALG00010003683|ENSGALG00010003477|ENSGALG00010025643|ENSGALG00010003659|ENSGALG00010000134|ENSGALG00010003556|ENSGALG00010012603|ENSGALG00010017612|ENSGALG00010024690|ENSGALG00010028060|ENSGALG00010003641|ENSGALG00010025617|ENSGALG00010003577|ENSGALG00010029608	;;;;CLDN5;;;;;;;;;;CLDN11;TUBA1C;;;;;CLDN9
15	map04072	Phospholipase D signaling pathway	KEGG PATHWAY	15/ 387	206/ 14864	0.0728155	0.000331352	0.00296008	Environmental Information Processing	Signal transduction	ENSGALG00010025603|ENSGALG00010003659|ENSGALG00010003757|ENSGALG00010003730|ENSGALG00010003530|ENSGALG00010018418|ENSGALG00010003477|ENSGALG00010003683|ENSGALG00010025643|ENSGALG00010003641|ENSGALG00010020693|ENSGALG00010028060|ENSGALG00010025617|ENSGALG00010003577|ENSGALG00010003556	;;;;;PLCB4;;;;;PTGFR;;;;
9	map04512	ECM-receptor interaction	KEGG PATHWAY	9/ 387	101/ 14864	0.0891089	0.00126883	0.0109693	Environmental Information Processing	Signaling molecules and interaction	ENSGALG00010022674|ENSGALG00010027199|ENSGALG00010024583|ENSGALG00010022462|ENSGALG00010002050|ENSGALG00010026006|ENSGALG00010028753|ENSGALG00010017139|ENSGALG00010019255	;LAMB3;ITGB7;ITGA5;;ITGA2B;SV2A;COL9A2;
10	map04936	Alcoholic liver disease	KEGG PATHWAY	10/ 387	140/ 14864	0.0714286	0.00364302	0.0305103	Human Diseases	Endocrine and metabolic disease	ENSGALG00010002788|ENSGALG00010028535|ENSGALG00010028538|ENSGALG00010019310|ENSGALG00010005138|ENSGALG00010000134|ENSGALG00010019246|ENSGALG00010028060|ENSGALG00010015084|ENSGALG00010012356	;TICAM1;;CRELD1;;;IL17RC;;FOXO6;
11	map04621	NOD-like receptor signaling pathway	KEGG PATHWAY	11/ 387	170/ 14864	0.0647059	0.00498489	0.0404834	Organismal Systems	Immune system	ENSGALG00010028535|ENSGALG00010028419|ENSGALG00010028538|ENSGALG00010018418|ENSGALG00010005138|ENSGALG00010003505|ENSGALG00010024159|ENSGALG00010028161|ENSGALG00010028160|ENSGALG00010000134|ENSGALG00010012356	TICAM1;;;PLCB4;;;NLRX1;;;;
7	map04657	IL-17 signaling pathway	KEGG PATHWAY	7/ 387	83/ 14864	0.0843373	0.00584627	0.0460824	Organismal Systems	Immune system	ENSGALG00010019310|ENSGALG00010005138|ENSGALG00010028370|ENSGALG00010019246|ENSGALG00010007554|ENSGALG00010000134|ENSGALG00010007330	CRELD1;;S100A12;IL17RC;;;MMP13
7	map05410	Hypertrophic cardiomyopathy	KEGG PATHWAY	7/ 387	101/ 14864	0.0693069	0.0163266	0.125015	Human Diseases	Cardiovascular disease	ENSGALG00010027959|ENSGALG00010022684|ENSGALG00010022462|ENSGALG00010024583|ENSGALG00010026006|ENSGALG00010025247|ENSGALG00010028066	TPM4;MYH7B;ITGA5;ITGB7;ITGA2B;SGCA;
16	map05169	Epstein-Barr virus infection	KEGG PATHWAY	16/ 387	342/ 14864	0.0467836	0.0175869	0.130925	Human Diseases	Infectious disease: viral	ENSGALG00010025603|ENSGALG00010003659|ENSGALG00010003757|ENSGALG00010003730|ENSGALG00010003530|ENSGALG00010003477|ENSGALG00010003683|ENSGALG00010025643|ENSGALG00010003641|ENSGALG00010012603|ENSGALG00010027152|ENSGALG00010000134|ENSGALG00010025617|ENSGALG00010012356|ENSGALG00010003577|ENSGALG00010003556	;;;;;;;;;;C4BPS;;;;;
5	map04927	Cortisol synthesis and secretion	KEGG PATHWAY	5/ 387	59/ 14864	0.0847458	0.0184922	0.133944	Organismal Systems	Endocrine system	ENSGALG00010027225|ENSGALG00010028916|ENSGALG00010010285|ENSGALG00010024057|ENSGALG00010018418	CREB3L3;NR5A1;;HSD3B1;PLCB4
11	map05417	Lipid and atherosclerosis	KEGG PATHWAY	11/ 387	209/ 14864	0.0526316	0.0211814	0.149385	Human Diseases	Cardiovascular disease	ENSGALG00010028535|ENSGALG00010027175|ENSGALG00010018418|ENSGALG00010000098|ENSGALG00010005138|ENSGALG00010027974|ENSGALG00010000134|ENSGALG00010007554|ENSGALG00010028538|ENSGALG00010028060|ENSGALG00010012356	TICAM1;NOS3;PLCB4;;;;;;;;
18	map05165	Human papillomavirus infection	KEGG PATHWAY	18/ 387	417/ 14864	0.0431655	0.0253601	0.174269	Human Diseases	Infectious disease: viral	ENSGALG00010022462|ENSGALG00010027225|ENSGALG00010022674|ENSGALG00010027199|ENSGALG00010028538|ENSGALG00010006285|ENSGALG00010024583|ENSGALG00010028535|ENSGALG00010012603|ENSGALG00010012356|ENSGALG00010012371|ENSGALG00010029538|ENSGALG00010026006|ENSGALG00010025028|ENSGALG00010000134|ENSGALG00010002050|ENSGALG00010017139|ENSGALG00010019255	ITGA5;CREB3L3;;LAMB3;;FZD8;ITGB7;TICAM1;;;ATP6V1G3;FZD9;ITGA2B;;;;COL9A2;
5	map05133	Pertussis	KEGG PATHWAY	5/ 387	67/ 14864	0.0746269	0.0301969	0.202319	Human Diseases	Infectious disease: bacterial	ENSGALG00010022462|ENSGALG00010028060|ENSGALG00010028535|ENSGALG00010028538|ENSGALG00010002788	ITGA5;;TICAM1;;
3	map03020	RNA polymerase	KEGG PATHWAY	3/ 387	29/ 14864	0.103448	0.0388055	0.253655	Genetic Information Processing	Transcription	ENSGALG00010019082|ENSGALG00010018588|ENSGALG00010000732	POLR3K;POLR3F;
8	map04934	Cushing syndrome	KEGG PATHWAY	8/ 387	150/ 14864	0.0533333	0.0426056	0.271865	Human Diseases	Endocrine and metabolic disease	ENSGALG00010028916|ENSGALG00010018418|ENSGALG00010027225|ENSGALG00010029538|ENSGALG00010024057|ENSGALG00010016021|ENSGALG00010006285|ENSGALG00010010285	NR5A1;PLCB4;CREB3L3;FZD9;HSD3B1;;FZD8;
Diet 3 and Diet 1 DEGs KEGG enrichment results.
Num	Pathway id	Description	Database	Ratio_in_study	Ratio_in_pop	Rich factor	Pvalue	Padjust	First Category	Second Category	Gene_ids	Gene_names
15	map05322	Systemic lupus erythematosus	KEGG PATHWAY	15/ 343	126/ 14864	0.119048	2.09303e-07	4.75119e-05	Human Diseases	Immune disease	ENSGALG00010003659|ENSGALG00010003730|ENSGALG00010003736|ENSGALG00010003477|ENSGALG00010003785|ENSGALG00010025643|ENSGALG00010003022|ENSGALG00010024361|ENSGALG00010013579|ENSGALG00010008224|ENSGALG00010012266|ENSGALG00010012324|ENSGALG00010012350|ENSGALG00010003707|ENSGALG00010003556	;;;;;;BLB2;H2AFX;HIST1H2A4L1;H3-IX;HIST1H3H;;HIST1H2A4L1;;
16	map04640	Hematopoietic cell lineage	KEGG PATHWAY	16/ 343	149/ 14864	0.107383	3.46093e-07	3.92816e-05	Organismal Systems	Immune system	ENSGALG00010003659|ENSGALG00010003730|ENSGALG00010017294|ENSGALG00010003477|ENSGALG00010003022|ENSGALG00010003785|ENSGALG00010025643|ENSGALG00010017197|ENSGALG00010019193|ENSGALG00010022462|ENSGALG00010019182|ENSGALG00010004862|ENSGALG00010003556|ENSGALG00010027152|ENSGALG00010003707|ENSGALG00010003736	;;;;BLB2;;;;;ITGA5;;;;C4BPS;;
12	map05150	Staphylococcus aureus infection	KEGG PATHWAY	12/ 343	102/ 14864	0.117647	3.94625e-06	0.000298599	Human Diseases	Infectious disease: bacterial	ENSGALG00010003659|ENSGALG00010003730|ENSGALG00010007860|ENSGALG00010012873|ENSGALG00010003785|ENSGALG00010003477|ENSGALG00010025643|ENSGALG00010003022|ENSGALG00010025943|ENSGALG00010003556|ENSGALG00010003707|ENSGALG00010003736	;;DEFB4A;PTAFR;;;;BLB2;CATH1;;;
12	map05340	Primary immunodeficiency	KEGG PATHWAY	12/ 343	103/ 14864	0.116505	4.37541e-06	0.000248304	Human Diseases	Immune disease	ENSGALG00010003659|ENSGALG00010003730|ENSGALG00010017294|ENSGALG00010003477|ENSGALG00010003785|ENSGALG00010025643|ENSGALG00010017197|ENSGALG00010019193|ENSGALG00010019182|ENSGALG00010003556|ENSGALG00010003707|ENSGALG00010003736	;;;;;;;;;;;
14	map05414	Dilated cardiomyopathy	KEGG PATHWAY	14/ 343	148/ 14864	0.0945946	8.42134e-06	0.000382329	Human Diseases	Cardiovascular disease	ENSGALG00010003659|ENSGALG00010003730|ENSGALG00010003736|ENSGALG00010003785|ENSGALG00010027959|ENSGALG00010003477|ENSGALG00010025643|ENSGALG00010022462|ENSGALG00010024583|ENSGALG00010015134|ENSGALG00010001967|ENSGALG00010003707|ENSGALG00010028066|ENSGALG00010003556	;;;;TPM4;;;ITGA5;ITGB7;PLN;LAMA1;;;
16	map04613	Neutrophil extracellular trap formation	KEGG PATHWAY	16/ 343	191/ 14864	0.0837696	9.2518e-06	0.000350026	Organismal Systems	Immune system	ENSGALG00010003659|ENSGALG00010003730|ENSGALG00010003736|ENSGALG00010003785|ENSGALG00010003477|ENSGALG00010025643|ENSGALG00010024361|ENSGALG00010025943|ENSGALG00010012350|ENSGALG00010012266|ENSGALG00010008224|ENSGALG00010013579|ENSGALG00010012324|ENSGALG00010027152|ENSGALG00010003707|ENSGALG00010003556	;;;;;;H2AFX;CATH1;HIST1H2A4L1;HIST1H3H;H3-IX;HIST1H2A4L1;;C4BPS;;
9	map05310	Asthma	KEGG PATHWAY	9/ 343	64/ 14864	0.140625	1.50424e-05	0.000487804	Human Diseases	Immune disease	ENSGALG00010003659|ENSGALG00010003730|ENSGALG00010003736|ENSGALG00010003477|ENSGALG00010003785|ENSGALG00010025643|ENSGALG00010003707|ENSGALG00010003022|ENSGALG00010003556	;;;;;;;BLB2;
13	map05146	Amoebiasis	KEGG PATHWAY	13/ 343	139/ 14864	0.0935252	1.99639e-05	0.000566477	Human Diseases	Infectious disease: parasitic	ENSGALG00010003659|ENSGALG00010022674|ENSGALG00010003736|ENSGALG00010003785|ENSGALG00010025643|ENSGALG00010003477|ENSGALG00010001967|ENSGALG00010021762|ENSGALG00010002050|ENSGALG00010003730|ENSGALG00010003707|ENSGALG00010019912|ENSGALG00010003556	;;;;;;LAMA1;LAMB2;;;;ARG2;
10	map04672	Intestinal immune network for IgA production	KEGG PATHWAY	10/ 343	91/ 14864	0.10989	4.60025e-05	0.00116029	Organismal Systems	Immune system	ENSGALG00010003659|ENSGALG00010003730|ENSGALG00010003736|ENSGALG00010003785|ENSGALG00010024583|ENSGALG00010003477|ENSGALG00010025643|ENSGALG00010003022|ENSGALG00010003707|ENSGALG00010003556	;;;;ITGB7;;;BLB2;;
9	map05143	African trypanosomiasis	KEGG PATHWAY	9/ 343	77/ 14864	0.116883	6.7738e-05	0.00153765	Human Diseases	Infectious disease: parasitic	ENSGALG00010003659|ENSGALG00010003730|ENSGALG00010003556|ENSGALG00010003477|ENSGALG00010003785|ENSGALG00010025643|ENSGALG00010019253|ENSGALG00010003707|ENSGALG00010003736	;;;;;;HBAD;;
15	map05202	Transcriptional misregulation in cancer	KEGG PATHWAY	15/ 343	219/ 14864	0.0684932	0.000176053	0.00363309	Human Diseases	Cancer: overview	ENSGALG00010003659|ENSGALG00010003730|ENSGALG00010003736|ENSGALG00010003477|ENSGALG00010024583|ENSGALG00010003785|ENSGALG00010000696|ENSGALG00010025643|ENSGALG00010017933|ENSGALG00010024462|ENSGALG00010025691|ENSGALG00010008224|ENSGALG00010012266|ENSGALG00010003707|ENSGALG00010003556	;;;;ITGB7;;;;SIX1;ZBTB32;;H3-IX;HIST1H3H;;
9	map05330	Allograft rejection	KEGG PATHWAY	9/ 343	89/ 14864	0.101124	0.000209502	0.00396307	Human Diseases	Immune disease	ENSGALG00010003659|ENSGALG00010003730|ENSGALG00010003736|ENSGALG00010003785|ENSGALG00010003477|ENSGALG00010025643|ENSGALG00010003022|ENSGALG00010003707|ENSGALG00010003556	;;;;;;BLB2;;
10	map05140	Leishmaniasis	KEGG PATHWAY	10/ 343	113/ 14864	0.0884956	0.000284185	0.00496231	Human Diseases	Infectious disease: parasitic	ENSGALG00010003659|ENSGALG00010003730|ENSGALG00010003736|ENSGALG00010003785|ENSGALG00010003477|ENSGALG00010025643|ENSGALG00010003022|ENSGALG00010027152|ENSGALG00010003707|ENSGALG00010003556	;;;;;;BLB2;C4BPS;;
14	map05135	Yersinia infection	KEGG PATHWAY	14/ 343	214/ 14864	0.0654206	0.000458246	0.00743013	Human Diseases	Infectious disease: bacterial	ENSGALG00010003659|ENSGALG00010003730|ENSGALG00010017294|ENSGALG00010000098|ENSGALG00010003785|ENSGALG00010025643|ENSGALG00010017197|ENSGALG00010019193|ENSGALG00010022462|ENSGALG00010019182|ENSGALG00010003556|ENSGALG00010003477|ENSGALG00010003707|ENSGALG00010003736	;;;;;;;;ITGA5;;;;;
10	map05416	Viral myocarditis	KEGG PATHWAY	10/ 343	130/ 14864	0.0769231	0.000864181	0.0130779	Human Diseases	Cardiovascular disease	ENSGALG00010003659|ENSGALG00010003730|ENSGALG00010003736|ENSGALG00010003785|ENSGALG00010003477|ENSGALG00010025643|ENSGALG00010003022|ENSGALG00010001967|ENSGALG00010003707|ENSGALG00010003556	;;;;;;BLB2;LAMA1;;
9	map05320	Autoimmune thyroid disease	KEGG PATHWAY	9/ 343	108/ 14864	0.0833333	0.000879815	0.0124824	Human Diseases	Immune disease	ENSGALG00010003659|ENSGALG00010003730|ENSGALG00010003736|ENSGALG00010003785|ENSGALG00010003477|ENSGALG00010025643|ENSGALG00010003022|ENSGALG00010003707|ENSGALG00010003556	;;;;;;BLB2;;
9	map04662	B cell receptor signaling pathway	KEGG PATHWAY	9/ 343	110/ 14864	0.0818182	0.00100338	0.0133981	Organismal Systems	Immune system	ENSGALG00010003659|ENSGALG00010003730|ENSGALG00010003736|ENSGALG00010003785|ENSGALG00010003477|ENSGALG00010025643|ENSGALG00010027152|ENSGALG00010003707|ENSGALG00010003556	;;;;;;C4BPS;;
13	map05152	Tuberculosis	KEGG PATHWAY	13/ 343	219/ 14864	0.0593607	0.00175885	0.022181	Human Diseases	Infectious disease: bacterial	ENSGALG00010006147|ENSGALG00010003659|ENSGALG00010003730|ENSGALG00010003736|ENSGALG00010003477|ENSGALG00010003785|ENSGALG00010025643|ENSGALG00010003022|ENSGALG00010025943|ENSGALG00010006241|ENSGALG00010027152|ENSGALG00010003707|ENSGALG00010003556	;;;;;;;BLB2;CATH1;MRC1;C4BPS;;
12	map04145	Phagosome	KEGG PATHWAY	12/ 343	202/ 14864	0.0594059	0.00259352	0.0309857	Cellular Processes	Transport and catabolism	ENSGALG00010006147|ENSGALG00010003659|ENSGALG00010003730|ENSGALG00010003736|ENSGALG00010003785|ENSGALG00010003477|ENSGALG00010025643|ENSGALG00010003022|ENSGALG00010022462|ENSGALG00010006241|ENSGALG00010003707|ENSGALG00010003556	;;;;;;;BLB2;ITGA5;MRC1;;
9	map05323	Rheumatoid arthritis	KEGG PATHWAY	9/ 343	127/ 14864	0.0708661	0.00272522	0.0309312	Human Diseases	Immune disease	ENSGALG00010003659|ENSGALG00010003730|ENSGALG00010003736|ENSGALG00010003785|ENSGALG00010003477|ENSGALG00010025643|ENSGALG00010003022|ENSGALG00010003707|ENSGALG00010003556	;;;;;;BLB2;;
8	map04664	Fc epsilon RI signaling pathway	KEGG PATHWAY	8/ 343	111/ 14864	0.0720721	0.00417135	0.0450903	Organismal Systems	Immune system	ENSGALG00010003659|ENSGALG00010003730|ENSGALG00010003736|ENSGALG00010003785|ENSGALG00010003477|ENSGALG00010025643|ENSGALG00010003707|ENSGALG00010003556	;;;;;;;
18	map04151	PI3K-Akt signaling pathway	KEGG PATHWAY	18/ 343	393/ 14864	0.0458015	0.00459788	0.0474418	Environmental Information Processing	Signal transduction	ENSGALG00010003659|ENSGALG00010022462|ENSGALG00010022674|ENSGALG00010003736|ENSGALG00010003477|ENSGALG00010024583|ENSGALG00010003785|ENSGALG00010025643|ENSGALG00010028014|ENSGALG00010021762|ENSGALG00010021509|ENSGALG00010003730|ENSGALG00010002050|ENSGALG00010001967|ENSGALG00010004862|ENSGALG00010003556|ENSGALG00010003707|ENSGALG00010025691	;ITGA5;;;;ITGB7;;;THEM4;LAMB2;DDIT4;;;LAMA1;;;;
8	map05034	Alcoholism	KEGG PATHWAY	8/ 343	131/ 14864	0.0610687	0.0110286	0.108848	Human Diseases	Substance dependence	ENSGALG00010024922|ENSGALG00010028032|ENSGALG00010024361|ENSGALG00010012266|ENSGALG00010008224|ENSGALG00010013579|ENSGALG00010012324|ENSGALG00010012350	DRD2;;H2AFX;HIST1H3H;H3-IX;HIST1H2A4L1;;HIST1H2A4L1
8	map04666	Fc gamma R-mediated phagocytosis	KEGG PATHWAY	8/ 343	140/ 14864	0.0571429	0.0159623	0.150977	Organismal Systems	Immune system	ENSGALG00010003659|ENSGALG00010003730|ENSGALG00010003736|ENSGALG00010003785|ENSGALG00010003477|ENSGALG00010025643|ENSGALG00010003707|ENSGALG00010003556	;;;;;;;
9	map04514	Cell adhesion molecules	KEGG PATHWAY	9/ 343	168/ 14864	0.0535714	0.016093	0.146124	Environmental Information Processing	Signaling molecules and interaction	ENSGALG00010024495|ENSGALG00010017294|ENSGALG00010024583|ENSGALG00010008264|ENSGALG00010017197|ENSGALG00010019193|ENSGALG00010019182|ENSGALG00010003022|ENSGALG00010017612	CLDN5;;ITGB7;CNTNAP2;;;;BLB2;CLDN11
8	map04650	Natural killer cell mediated cytotoxicity	KEGG PATHWAY	8/ 343	142/ 14864	0.056338	0.0172459	0.15057	Organismal Systems	Immune system	ENSGALG00010003659|ENSGALG00010003730|ENSGALG00010003736|ENSGALG00010003785|ENSGALG00010003477|ENSGALG00010025643|ENSGALG00010003707|ENSGALG00010003556	;;;;;;;
4	map04978	Mineral absorption	KEGG PATHWAY	4/ 343	46/ 14864	0.0869565	0.0212425	0.178594	Organismal Systems	Digestive system	ENSGALG00010010900|ENSGALG00010023546|ENSGALG00010014319|ENSGALG00010023794	SLC34A2;SLC11A2;;MT3
10	map04072	Phospholipase D signaling pathway	KEGG PATHWAY	10/ 343	206/ 14864	0.0485437	0.0214746	0.174098	Environmental Information Processing	Signal transduction	ENSGALG00010020693|ENSGALG00010003659|ENSGALG00010003730|ENSGALG00010003736|ENSGALG00010003785|ENSGALG00010003477|ENSGALG00010025643|ENSGALG00010004862|ENSGALG00010003707|ENSGALG00010003556	PTGFR;;;;;;;;;
8	map04064	NF-kappa B signaling pathway	KEGG PATHWAY	8/ 343	148/ 14864	0.0540541	0.0215407	0.168612	Environmental Information Processing	Signal transduction	ENSGALG00010003659|ENSGALG00010003730|ENSGALG00010003736|ENSGALG00010003785|ENSGALG00010003477|ENSGALG00010025643|ENSGALG00010003707|ENSGALG00010003556	;;;;;;;
14	map05130	Pathogenic Escherichia coli infection	KEGG PATHWAY	14/ 343	337/ 14864	0.041543	0.0250066	0.189217	Human Diseases	Infectious disease: bacterial	ENSGALG00010005353|ENSGALG00010003659|ENSGALG00010003730|ENSGALG00010024495|ENSGALG00010003736|ENSGALG00010020962|ENSGALG00010000098|ENSGALG00010003785|ENSGALG00010025643|ENSGALG00010012603|ENSGALG00010003477|ENSGALG00010017612|ENSGALG00010003707|ENSGALG00010003556	;;;CLDN5;;MYO5C;;;;;;CLDN11;;
3	map00062	Fatty acid elongation	KEGG PATHWAY	3/ 343	29/ 14864	0.103448	0.0285706	0.20921	Metabolism	Lipid metabolism	ENSGALG00010020898|ENSGALG00010000127|ENSGALG00010028014	;;THEM4
6	map04512	ECM-receptor interaction	KEGG PATHWAY	6/ 343	101/ 14864	0.0594059	0.0294391	0.208834	Environmental Information Processing	Signaling molecules and interaction	ENSGALG00010022674|ENSGALG00010024583|ENSGALG00010021762|ENSGALG00010022462|ENSGALG00010002050|ENSGALG00010001967	;ITGB7;LAMB2;ITGA5;;LAMA1
12	map04020	Calcium signaling pathway	KEGG PATHWAY	12/ 343	296/ 14864	0.0405405	0.0424132	0.291752	Environmental Information Processing	Signal transduction	ENSGALG00010020693|ENSGALG00010003659|ENSGALG00010012873|ENSGALG00010003730|ENSGALG00010003736|ENSGALG00010003785|ENSGALG00010003477|ENSGALG00010025643|ENSGALG00010028032|ENSGALG00010015134|ENSGALG00010003707|ENSGALG00010003556	PTGFR;;PTAFR;;;;;;;PLN;;
Diet 4 and Diet 1 DEGs KEGG enrichment results.
Num	Pathway id	Description	Database	Ratio_in_study	Ratio_in_pop	Rich factor	Pvalue	Padjust	First Category	Second Category	Gene_ids	Gene_names
18	map05340	Primary immunodeficiency	KEGG PATHWAY	18/ 572	103/ 14864	0.174757	6.84753e-08	1.90361e-05	Human Diseases	Immune disease	ENSGALG00010003659|ENSGALG00010025211|ENSGALG00010003757|ENSGALG00010003730|ENSGALG00010017294|ENSGALG00010003477|ENSGALG00010003683|ENSGALG00010003669|ENSGALG00010025490|ENSGALG00010003785|ENSGALG00010025643|ENSGALG00010003641|ENSGALG00010019193|ENSGALG00010019182|ENSGALG00010000134|ENSGALG00010003707|ENSGALG00010003577|ENSGALG00010003556	;RAG1;;;;;;;;;;;;;;;;
20	map04640	Hematopoietic cell lineage	KEGG PATHWAY	20/ 572	149/ 14864	0.134228	1.11417e-06	0.000154869	Organismal Systems	Immune system	ENSGALG00010003659|ENSGALG00010003757|ENSGALG00010003730|ENSGALG00010027947|ENSGALG00010017294|ENSGALG00010003477|ENSGALG00010003683|ENSGALG00010027886|ENSGALG00010003785|ENSGALG00010025643|ENSGALG00010015905|ENSGALG00010003641|ENSGALG00010019193|ENSGALG00010019182|ENSGALG00010015970|ENSGALG00010003669|ENSGALG00010027152|ENSGALG00010003707|ENSGALG00010003577|ENSGALG00010003556	;;;GP9;;;;IL6R;;;ANPEP;;;;THPO;;C4BPS;;;
14	map05143	African trypanosomiasis	KEGG PATHWAY	14/ 572	77/ 14864	0.181818	1.19586e-06	0.000110817	Human Diseases	Infectious disease: parasitic	ENSGALG00010003659|ENSGALG00010003757|ENSGALG00010003730|ENSGALG00010003556|ENSGALG00010003477|ENSGALG00010003683|ENSGALG00010003669|ENSGALG00010003785|ENSGALG00010025643|ENSGALG00010003641|ENSGALG00010024773|ENSGALG00010011933|ENSGALG00010003707|ENSGALG00010003577	;;;;;;;;;;APOA1;IFNG;;
18	map05322	Systemic lupus erythematosus	KEGG PATHWAY	18/ 572	126/ 14864	0.142857	1.53162e-06	0.000106448	Human Diseases	Immune disease	ENSGALG00010003659|ENSGALG00010011933|ENSGALG00010003757|ENSGALG00010003730|ENSGALG00010003556|ENSGALG00010003477|ENSGALG00010003683|ENSGALG00010003669|ENSGALG00010003785|ENSGALG00010025643|ENSGALG00010003641|ENSGALG00010013579|ENSGALG00010027282|ENSGALG00010012266|ENSGALG00010012324|ENSGALG00010012350|ENSGALG00010003707|ENSGALG00010003577	;IFNG;;;;;;;;;;HIST1H2A4L1;;HIST1H3H;;HIST1H2A4L1;;
12	map05310	Asthma	KEGG PATHWAY	12/ 572	64/ 14864	0.1875	4.94946e-06	0.00027519	Human Diseases	Immune disease	ENSGALG00010003659|ENSGALG00010003757|ENSGALG00010003730|ENSGALG00010003556|ENSGALG00010003477|ENSGALG00010003683|ENSGALG00010003669|ENSGALG00010003785|ENSGALG00010025643|ENSGALG00010003641|ENSGALG00010003707|ENSGALG00010003577	;;;;;;;;;;;
16	map05140	Leishmaniasis	KEGG PATHWAY	16/ 572	113/ 14864	0.141593	6.53155e-06	0.000302628	Human Diseases	Infectious disease: parasitic	ENSGALG00010003659|ENSGALG00010011933|ENSGALG00010003757|ENSGALG00010003730|ENSGALG00010003556|ENSGALG00010003477|ENSGALG00010003683|ENSGALG00010003669|ENSGALG00010003785|ENSGALG00010025643|ENSGALG00010003641|ENSGALG00010009637|ENSGALG00010009180|ENSGALG00010027152|ENSGALG00010003707|ENSGALG00010003577	;IFNG;;;;;;;;;;CYBA;NFKBIB;C4BPS;;
14	map05330	Allograft rejection	KEGG PATHWAY	14/ 572	89/ 14864	0.157303	7.10661e-06	0.000282234	Human Diseases	Immune disease	ENSGALG00010003659|ENSGALG00010011933|ENSGALG00010003757|ENSGALG00010003730|ENSGALG00010003556|ENSGALG00010003785|ENSGALG00010003683|ENSGALG00010003669|ENSGALG00010003477|ENSGALG00010025643|ENSGALG00010003641|ENSGALG00010003707|ENSGALG00010002414|ENSGALG00010003577	;IFNG;;;;;;;;;;;;
15	map05150	Staphylococcus aureus infection	KEGG PATHWAY	15/ 572	102/ 14864	0.147059	7.8949e-06	0.000274348	Human Diseases	Infectious disease: bacterial	ENSGALG00010003659|ENSGALG00010003757|ENSGALG00010003730|ENSGALG00010007860|ENSGALG00010012873|ENSGALG00010003477|ENSGALG00010003683|ENSGALG00010003669|ENSGALG00010003785|ENSGALG00010025643|ENSGALG00010003641|ENSGALG00010027425|ENSGALG00010003707|ENSGALG00010003577|ENSGALG00010003556	;;;DEFB4A;PTAFR;;;;;;;CFD;;;
15	map04662	B cell receptor signaling pathway	KEGG PATHWAY	15/ 572	110/ 14864	0.136364	2.00421e-05	0.000619079	Organismal Systems	Immune system	ENSGALG00010003659|ENSGALG00010003757|ENSGALG00010003730|ENSGALG00010003556|ENSGALG00010003477|ENSGALG00010003683|ENSGALG00010003669|ENSGALG00010003785|ENSGALG00010025643|ENSGALG00010003641|ENSGALG00010009180|ENSGALG00010000134|ENSGALG00010027152|ENSGALG00010003707|ENSGALG00010003577	;;;;;;;;;;NFKBIB;;C4BPS;;
17	map05146	Amoebiasis	KEGG PATHWAY	17/ 572	139/ 14864	0.122302	2.45615e-05	0.000682808	Human Diseases	Infectious disease: parasitic	ENSGALG00010003659|ENSGALG00010011933|ENSGALG00010003757|ENSGALG00010022674|ENSGALG00010003556|ENSGALG00010003785|ENSGALG00010003683|ENSGALG00010025643|ENSGALG00010003477|ENSGALG00010003669|ENSGALG00010011664|ENSGALG00010003641|ENSGALG00010002050|ENSGALG00010003730|ENSGALG00010003577|ENSGALG00010003707|ENSGALG00010019255	;IFNG;;;;;;;;;SERPINB10B;;;;;;
25	map05171	Coronavirus disease - COVID-19	KEGG PATHWAY	25/ 572	261/ 14864	0.0957854	2.64382e-05	0.000668165	Human Diseases	Infectious disease: viral	ENSGALG00010003659|ENSGALG00010003757|ENSGALG00010003730|ENSGALG00010003556|ENSGALG00010011543|ENSGALG00010012430|ENSGALG00010027425|ENSGALG00010028463|ENSGALG00010027609|ENSGALG00010000134|ENSGALG00010003577|ENSGALG00010003477|ENSGALG00010003669|ENSGALG00010025643|ENSGALG00010003641|ENSGALG00010006178|ENSGALG00010013405|ENSGALG00010003785|ENSGALG00010003683|ENSGALG00010027886|ENSGALG00010003707|…	;;;;;F13B;CFD;RPS28;RPL36;;;;;;;;RPS14;;;IL6R;;NFKBIB;;MX1;RPS29
13	map04672	Intestinal immune network for IgA production	KEGG PATHWAY	13/ 572	91/ 14864	0.142857	4.31948e-05	0.00100068	Organismal Systems	Immune system	ENSGALG00010003659|ENSGALG00010003757|ENSGALG00010003730|ENSGALG00010003556|ENSGALG00010003477|ENSGALG00010003683|ENSGALG00010003669|ENSGALG00010003785|ENSGALG00010025643|ENSGALG00010003641|ENSGALG00010024583|ENSGALG00010003707|ENSGALG00010003577	;;;;;;;;;;ITGB7;;
20	map04613	Neutrophil extracellular trap formation	KEGG PATHWAY	20/ 572	191/ 14864	0.104712	4.81813e-05	0.00103034	Organismal Systems	Immune system	ENSGALG00010003659|ENSGALG00010003757|ENSGALG00010003730|ENSGALG00010009637|ENSGALG00010003556|ENSGALG00010003785|ENSGALG00010003683|ENSGALG00010003669|ENSGALG00010003477|ENSGALG00010025643|ENSGALG00010012266|ENSGALG00010002023|ENSGALG00010003641|ENSGALG00010012350|ENSGALG00010027282|ENSGALG00010013579|ENSGALG00010012324|ENSGALG00010027152|ENSGALG00010003707|ENSGALG00010003577	;;;CYBA;;;;;;;HIST1H3H;CLCN4;;HIST1H2A4L1;;HIST1H2A4L1;;C4BPS;;
14	map05320	Autoimmune thyroid disease	KEGG PATHWAY	14/ 572	108/ 14864	0.12963	6.65379e-05	0.00132125	Human Diseases	Immune disease	ENSGALG00010003659|ENSGALG00010003757|ENSGALG00010003730|ENSGALG00010003556|ENSGALG00010003785|ENSGALG00010003683|ENSGALG00010003669|ENSGALG00010003477|ENSGALG00010025643|ENSGALG00010003641|ENSGALG00010002414|ENSGALG00010011543|ENSGALG00010003707|ENSGALG00010003577	;;;;;;;;;;;;;
15	map05323	Rheumatoid arthritis	KEGG PATHWAY	15/ 572	127/ 14864	0.11811	0.000109021	0.00202053	Human Diseases	Immune disease	ENSGALG00010003659|ENSGALG00010011933|ENSGALG00010003757|ENSGALG00010003730|ENSGALG00010003556|ENSGALG00010003785|ENSGALG00010003683|ENSGALG00010003669|ENSGALG00010003477|ENSGALG00010025643|ENSGALG00010003641|ENSGALG00010012371|ENSGALG00010003260|ENSGALG00010003707|ENSGALG00010003577	;IFNG;;;;;;;;;;ATP6V1G3;;;
15	map00190	Oxidative phosphorylation	KEGG PATHWAY	15/ 572	128/ 14864	0.117188	0.000119208	0.00207124	Metabolism	Energy metabolism	ENSGALG00010011685|ENSGALG00010022734|ENSGALG00010000301|ENSGALG00010018767|ENSGALG00010028021|ENSGALG00010019149|ENSGALG00010012371|ENSGALG00010000353|ENSGALG00010027713|ENSGALG00010024259|ENSGALG00010013416|ENSGALG00010021315|ENSGALG00010000561|ENSGALG00010023114|ENSGALG00010021851	NDUFA2;;UQCR10;NDUFB6;ATP5D;;ATP6V1G3;;;ATP5L;NDUFB2;COX6A1;;UQCRHL;
16	map05414	Dilated cardiomyopathy	KEGG PATHWAY	16/ 572	148/ 14864	0.108108	0.000186002	0.00304168	Human Diseases	Cardiovascular disease	ENSGALG00010003659|ENSGALG00010003757|ENSGALG00010003730|ENSGALG00010003556|ENSGALG00010003785|ENSGALG00010003683|ENSGALG00010003669|ENSGALG00010022950|ENSGALG00010003477|ENSGALG00010025643|ENSGALG00010003641|ENSGALG00010024583|ENSGALG00010015134|ENSGALG00010025247|ENSGALG00010003707|ENSGALG00010003577	;;;;;;;ITGA7;;;;ITGB7;PLN;SGCA;;
14	map05416	Viral myocarditis	KEGG PATHWAY	14/ 572	130/ 14864	0.107692	0.000480324	0.00741833	Human Diseases	Cardiovascular disease	ENSGALG00010003659|ENSGALG00010003757|ENSGALG00010003730|ENSGALG00010003556|ENSGALG00010003785|ENSGALG00010003683|ENSGALG00010003669|ENSGALG00010003477|ENSGALG00010025643|ENSGALG00010003641|ENSGALG00010002414|ENSGALG00010025247|ENSGALG00010003707|ENSGALG00010003577	;;;;;;;;;;;SGCA;;
14	map04666	Fc gamma R-mediated phagocytosis	KEGG PATHWAY	14/ 572	140/ 14864	0.1	0.00100747	0.0147409	Organismal Systems	Immune system	ENSGALG00010003659|ENSGALG00010003757|ENSGALG00010003730|ENSGALG00010003556|ENSGALG00010003477|ENSGALG00010003683|ENSGALG00010003669|ENSGALG00010003785|ENSGALG00010025643|ENSGALG00010003641|ENSGALG00010028060|ENSGALG00010029445|ENSGALG00010003707|ENSGALG00010003577	;;;;;;;;;;;SPHK1;;
18	map05208	Chemical carcinogenesis - reactive oxygen species	KEGG PATHWAY	18/ 572	206/ 14864	0.0873786	0.00103018	0.0143194	Human Diseases	Cancer: overview	ENSGALG00010011685|ENSGALG00010008173|ENSGALG00010023114|ENSGALG00010000301|ENSGALG00010018767|ENSGALG00010022049|ENSGALG00010019149|ENSGALG00010028021|ENSGALG00010000353|ENSGALG00010027713|ENSGALG00010022734|ENSGALG00010013416|ENSGALG00010000134|ENSGALG00010021315|ENSGALG00010000561|ENSGALG00010015084|ENSGALG00010009637|ENSGALG00010021851	NDUFA2;;UQCRHL;UQCR10;NDUFB6;EPHX3;;ATP5D;;;;NDUFB2;;COX6A1;;FOXO6;CYBA;
12	map04664	Fc epsilon RI signaling pathway	KEGG PATHWAY	12/ 572	111/ 14864	0.108108	0.00115301	0.0152637	Organismal Systems	Immune system	ENSGALG00010003659|ENSGALG00010003757|ENSGALG00010003730|ENSGALG00010003556|ENSGALG00010003477|ENSGALG00010003683|ENSGALG00010003669|ENSGALG00010003785|ENSGALG00010025643|ENSGALG00010003641|ENSGALG00010003707|ENSGALG00010003577	;;;;;;;;;;;
14	map04650	Natural killer cell mediated cytotoxicity	KEGG PATHWAY	14/ 572	142/ 14864	0.0985915	0.001157	0.0146203	Organismal Systems	Immune system	ENSGALG00010003659|ENSGALG00010011933|ENSGALG00010003757|ENSGALG00010003730|ENSGALG00010003556|ENSGALG00010003477|ENSGALG00010003683|ENSGALG00010003669|ENSGALG00010003785|ENSGALG00010025643|ENSGALG00010003641|ENSGALG00010011543|ENSGALG00010003707|ENSGALG00010003577	;IFNG;;;;;;;;;;;;
17	map05415	Diabetic cardiomyopathy	KEGG PATHWAY	17/ 572	194/ 14864	0.0876289	0.00136231	0.0164662	Human Diseases	Cardiovascular disease	ENSGALG00010011685|ENSGALG00010022734|ENSGALG00010027175|ENSGALG00010000301|ENSGALG00010018767|ENSGALG00010028021|ENSGALG00010019149|ENSGALG00010002050|ENSGALG00010015134|ENSGALG00010000353|ENSGALG00010027713|ENSGALG00010021315|ENSGALG00010013416|ENSGALG00010000561|ENSGALG00010023114|ENSGALG00010009637|ENSGALG00010021851	NDUFA2;;NOS3;UQCR10;NDUFB6;ATP5D;;;PLN;;;COX6A1;NDUFB2;;UQCRHL;CYBA;
18	map05135	Yersinia infection	KEGG PATHWAY	18/ 572	214/ 14864	0.0841121	0.001587	0.0183827	Human Diseases	Infectious disease: bacterial	ENSGALG00010000134|ENSGALG00010003659|ENSGALG00010003757|ENSGALG00010003730|ENSGALG00010017294|ENSGALG00010003785|ENSGALG00010003683|ENSGALG00010003669|ENSGALG00010003477|ENSGALG00010025643|ENSGALG00010003641|ENSGALG00010019193|ENSGALG00010019182|ENSGALG00010003556|ENSGALG00010028060|ENSGALG00010003707|ENSGALG00010003577|ENSGALG00010023431	;;;;;;;;;;;;;;;;;BCAR1
14	map04064	NF-kappa B signaling pathway	KEGG PATHWAY	14/ 572	148/ 14864	0.0945946	0.00172151	0.0191432	Environmental Information Processing	Signal transduction	ENSGALG00010003659|ENSGALG00010003757|ENSGALG00010003730|ENSGALG00010003556|ENSGALG00010003477|ENSGALG00010003683|ENSGALG00010003669|ENSGALG00010003785|ENSGALG00010025643|ENSGALG00010003641|ENSGALG00010000134|ENSGALG00010028060|ENSGALG00010003707|ENSGALG00010003577	;;;;;;;;;;;;;
18	map05152	Tuberculosis	KEGG PATHWAY	18/ 572	219/ 14864	0.0821918	0.00205048	0.0219244	Human Diseases	Infectious disease: bacterial	ENSGALG00010003659|ENSGALG00010011933|ENSGALG00010003757|ENSGALG00010003730|ENSGALG00010003556|ENSGALG00010003477|ENSGALG00010003683|ENSGALG00010003669|ENSGALG00010003785|ENSGALG00010025643|ENSGALG00010003641|ENSGALG00010011543|ENSGALG00010014573|ENSGALG00010028060|ENSGALG00010027152|ENSGALG00010029445|ENSGALG00010003707|ENSGALG00010003577	;IFNG;;;;;;;;;;;CEBPB;;C4BPS;SPHK1;;
27	map04151	PI3K-Akt signaling pathway	KEGG PATHWAY	27/ 572	393/ 14864	0.0687023	0.00267784	0.0275719	Environmental Information Processing	Signal transduction	ENSGALG00010003659|ENSGALG00010003757|ENSGALG00010003730|ENSGALG00010003556|ENSGALG00010011543|ENSGALG00010022950|ENSGALG00010019255|ENSGALG00010022674|ENSGALG00010024583|ENSGALG00010002050|ENSGALG00010000134|ENSGALG00010015084|ENSGALG00010003577|ENSGALG00010027175|ENSGALG00010003477|ENSGALG00010003669|ENSGALG00010025643|ENSGALG00010028014|ENSGALG00010003641|ENSGALG00010017139|ENSGALG00010003785|…	;;;;;ITGA7;;;ITGB7;;;FOXO6;;NOS3;;;;THEM4;;COL9A2;;;IL6R;DDIT4;FGF7;ANGPT2;
17	map05202	Transcriptional misregulation in cancer	KEGG PATHWAY	17/ 572	219/ 14864	0.0776256	0.00482617	0.047917	Human Diseases	Cancer: overview	ENSGALG00010003659|ENSGALG00010003757|ENSGALG00010003730|ENSGALG00010003556|ENSGALG00010003477|ENSGALG00010003683|ENSGALG00010003669|ENSGALG00010003785|ENSGALG00010000696|ENSGALG00010025643|ENSGALG00010003641|ENSGALG00010024583|ENSGALG00010014573|ENSGALG00010024462|ENSGALG00010012266|ENSGALG00010003707|ENSGALG00010003577	;;;;;;;;;;;ITGB7;CEBPB;ZBTB32;HIST1H3H;;
16	map04145	Phagosome	KEGG PATHWAY	16/ 572	202/ 14864	0.0792079	0.00507598	0.0486594	Cellular Processes	Transport and catabolism	ENSGALG00010003659|ENSGALG00010003757|ENSGALG00010003730|ENSGALG00010009637|ENSGALG00010003556|ENSGALG00010003785|ENSGALG00010003683|ENSGALG00010003669|ENSGALG00010003477|ENSGALG00010025643|ENSGALG00010003641|ENSGALG00010002414|ENSGALG00010012371|ENSGALG00010011009|ENSGALG00010003707|ENSGALG00010003577	;;;CYBA;;;;;;;;;ATP6V1G3;SFTPA1;;
18	map04714	Thermogenesis	KEGG PATHWAY	18/ 572	242/ 14864	0.0743802	0.00589769	0.0546519	Organismal Systems	Environmental adaptation	ENSGALG00010011685|ENSGALG00010025745|ENSGALG00010022734|ENSGALG00010000301|ENSGALG00010018767|ENSGALG00010028021|ENSGALG00010019149|ENSGALG00010029527|ENSGALG00010028194|ENSGALG00010000353|ENSGALG00010020653|ENSGALG00010027713|ENSGALG00010024259|ENSGALG00010013416|ENSGALG00010021315|ENSGALG00010000561|ENSGALG00010023114|ENSGALG00010021851	NDUFA2;COX14;;UQCR10;NDUFB6;ATP5D;;NDUFAF8;;;NDUFAF3;;ATP5L;NDUFB2;COX6A1;;UQCRHL;
12	map04932	Non-alcoholic fatty liver disease	KEGG PATHWAY	12/ 572	144/ 14864	0.0833333	0.00970669	0.0870471	Human Diseases	Endocrine and metabolic disease	ENSGALG00010011685|ENSGALG00010027886|ENSGALG00010000301|ENSGALG00010018767|ENSGALG00010019149|ENSGALG00010000353|ENSGALG00010027713|ENSGALG00010013416|ENSGALG00010021315|ENSGALG00010000561|ENSGALG00010023114|ENSGALG00010021851	NDUFA2;IL6R;UQCR10;NDUFB6;;;;NDUFB2;COX6A1;;UQCRHL;
20	map04020	Calcium signaling pathway	KEGG PATHWAY	20/ 572	296/ 14864	0.0675676	0.0107274	0.0931941	Environmental Information Processing	Signal transduction	ENSGALG00010003659|ENSGALG00010003757|ENSGALG00010003730|ENSGALG00010003556|ENSGALG00010027175|ENSGALG00010003785|ENSGALG00010003683|ENSGALG00010016094|ENSGALG00010003477|ENSGALG00010003669|ENSGALG00010022834|ENSGALG00010003641|ENSGALG00010023902|ENSGALG00010015134|ENSGALG00010027291|ENSGALG00010025643|ENSGALG00010029445|ENSGALG00010003707|ENSGALG00010003577|ENSGALG00010012873	;;;;NOS3;;;FGF7;;;CHRNA7;;PTGER3;PLN;MST1;;SPHK1;;;PTAFR
23	map05010	Alzheimer disease	KEGG PATHWAY	23/ 572	356/ 14864	0.0646067	0.0108612	0.0914975	Human Diseases	Neurodegenerative disease	ENSGALG00010011685|ENSGALG00010028021|ENSGALG00010027359|ENSGALG00010021315|ENSGALG00010013419|ENSGALG00010013416|ENSGALG00010003913|ENSGALG00010019149|ENSGALG00010000353|ENSGALG00010000134|ENSGALG00010000561|ENSGALG00010001605|ENSGALG00010023114|ENSGALG00010022834|ENSGALG00010016957|ENSGALG00010022734|ENSGALG00010000367|ENSGALG00010000301|ENSGALG00010018767|ENSGALG00010026346|ENSGALG00010027713|…	NDUFA2;ATP5D;;COX6A1;;NDUFB2;PSMB5;;;;;APBB1;UQCRHL;CHRNA7;WNT4;;;UQCR10;NDUFB6;FZD2;;FZD8;
8	map04657	IL-17 signaling pathway	KEGG PATHWAY	8/ 572	83/ 14864	0.0963855	0.0143922	0.117677	Organismal Systems	Immune system	ENSGALG00010011933|ENSGALG00010005530|ENSGALG00010019310|ENSGALG00010007860|ENSGALG00010019246|ENSGALG00010014573|ENSGALG00010000134|ENSGALG00010022208	IFNG;IL-17D;CRELD1;DEFB4A;IL17RC;CEBPB;;CCL17
9	map04512	ECM-receptor interaction	KEGG PATHWAY	9/ 572	101/ 14864	0.0891089	0.0157558	0.125146	Environmental Information Processing	Signaling molecules and interaction	ENSGALG00010022674|ENSGALG00010027947|ENSGALG00010024583|ENSGALG00010022950|ENSGALG00010005397|ENSGALG00010002050|ENSGALG00010017873|ENSGALG00010017139|ENSGALG00010019255	;GP9;ITGB7;ITGA7;;;HSPG2;COL9A2;
4	map04977	Vitamin digestion and absorption	KEGG PATHWAY	4/ 572	27/ 14864	0.148148	0.0188497	0.145562	Organismal Systems	Digestive system	ENSGALG00010004534|ENSGALG00010024773|ENSGALG00010000286|ENSGALG00010009208	CUBN;APOA1;TCN2;SLC5A6
17	map05020	Prion disease	KEGG PATHWAY	17/ 572	258/ 14864	0.0658915	0.0220765	0.165872	Human Diseases	Neurodegenerative disease	ENSGALG00010011685|ENSGALG00010027970|ENSGALG00010003913|ENSGALG00010000301|ENSGALG00010018767|ENSGALG00010028021|ENSGALG00010000529|ENSGALG00010000353|ENSGALG00010027713|ENSGALG00010019149|ENSGALG00010022734|ENSGALG00010013416|ENSGALG00010021315|ENSGALG00010000561|ENSGALG00010023114|ENSGALG00010009637|ENSGALG00010021851	NDUFA2;GRIN3B;PSMB5;UQCR10;NDUFB6;ATP5D;STIP1;;;;;NDUFB2;COX6A1;;UQCRHL;CYBA;
9	map04974	Protein digestion and absorption	KEGG PATHWAY	9/ 572	108/ 14864	0.0833333	0.0233688	0.170961	Organismal Systems	Digestive system	ENSGALG00010003903|ENSGALG00010014162|ENSGALG00010004061|ENSGALG00010002050|ENSGALG00010027270|ENSGALG00010001822|ENSGALG00010017139|ENSGALG00010024831|ENSGALG00010014882	COL28A1;COL18A1;MEP1B;;;KCNE3;COL9A2;SLC7A9;XPNPEP2
7	map04610	Complement and coagulation cascades	KEGG PATHWAY	7/ 572	74/ 14864	0.0945946	0.0234769	0.167348	Organismal Systems	Immune system	ENSGALG00010014789|ENSGALG00010027425|ENSGALG00010024602|ENSGALG00010013303|ENSGALG00010012430|ENSGALG00010018067|ENSGALG00010027152	F7;CFD;PROCR;TFPI;F13B;;C4BPS
17	map05012	Parkinson disease	KEGG PATHWAY	17/ 572	265/ 14864	0.0641509	0.0276789	0.192368	Human Diseases	Neurodegenerative disease	ENSGALG00010011685|ENSGALG00010026316|ENSGALG00010026907|ENSGALG00010003913|ENSGALG00010000301|ENSGALG00010018767|ENSGALG00010028021|ENSGALG00010027359|ENSGALG00010000353|ENSGALG00010027713|ENSGALG00010019149|ENSGALG00010022734|ENSGALG00010013416|ENSGALG00010021315|ENSGALG00010000561|ENSGALG00010023114|ENSGALG00010021851	NDUFA2;;;PSMB5;UQCR10;NDUFB6;ATP5D;;;;;;NDUFB2;COX6A1;;UQCRHL;
14	map04072	Phospholipase D signaling pathway	KEGG PATHWAY	14/ 572	206/ 14864	0.0679612	0.0283688	0.192354	Environmental Information Processing	Signal transduction	ENSGALG00010003659|ENSGALG00010003757|ENSGALG00010003730|ENSGALG00010003556|ENSGALG00010003477|ENSGALG00010003683|ENSGALG00010003669|ENSGALG00010003785|ENSGALG00010025643|ENSGALG00010003641|ENSGALG00010028060|ENSGALG00010029445|ENSGALG00010003707|ENSGALG00010003577	;;;;;;;;;;;SPHK1;;
2	map00740	Riboflavin metabolism	KEGG PATHWAY	2/ 572	8/ 14864	0.25	0.0354823	0.234859	Metabolism	Metabolism of cofactors and vitamins	ENSGALG00010027928|ENSGALG00010003260	FLAD1;
20	map05130	Pathogenic Escherichia coli infection	KEGG PATHWAY	20/ 572	337/ 14864	0.0593472	0.0369367	0.2388	Human Diseases	Infectious disease: bacterial	ENSGALG00010003659|ENSGALG00010003757|ENSGALG00010003730|ENSGALG00010024495|ENSGALG00010023091|ENSGALG00010003785|ENSGALG00010003683|ENSGALG00010003669|ENSGALG00010020962|ENSGALG00010025643|ENSGALG00010003641|ENSGALG00010000134|ENSGALG00010003556|ENSGALG00010009180|ENSGALG00010028060|ENSGALG00010003477|ENSGALG00010017612|ENSGALG00010003707|ENSGALG00010003577|ENSGALG00010029608	;;;CLDN5;;;;;MYO5C;;;;;NFKBIB;;;CLDN11;;;CLDN9
5	map04979	Cholesterol metabolism	KEGG PATHWAY	5/ 572	50/ 14864	0.1	0.0423951	0.26786	Organismal Systems	Digestive system	ENSGALG00010016006|ENSGALG00010024034|ENSGALG00010024773|ENSGALG00010017783|ENSGALG00010027974	PLTP;LRP2;APOA1;STAR;
5	map03460	Fanconi anemia pathway	KEGG PATHWAY	5/ 572	52/ 14864	0.0961538	0.0488997	0.302091	Genetic Information Processing	Replication and repair	ENSGALG00010029518|ENSGALG00010014807|ENSGALG00010024113|ENSGALG00010027520|ENSGALG00010029516	FAAP100;HES1;;FANCE;
Diet 5 and Diet 1 DEGs KEGG enrichment results.
Num	Pathway id	Description	Database	Ratio_in_study	Ratio_in_pop	Rich factor	Pvalue	Padjust	First Category	Second Category	Gene_ids	Gene_names
13	map05146	Amoebiasis	KEGG PATHWAY	13/ 436	139/ 14864	0.0935252	0.000226672	0.0616547	Human Diseases	Infectious disease: parasitic	ENSGALG00010003659|ENSGALG00010022674|ENSGALG00010027199|ENSGALG00010003556|ENSGALG00010018418|ENSGALG00010003683|ENSGALG00010005138|ENSGALG00010025643|ENSGALG00010021762|ENSGALG00010002050|ENSGALG00010003730|ENSGALG00010019255|ENSGALG00010003577	;;LAMB3;;PLCB4;;;;LAMB2;;;;
11	map00190	Oxidative phosphorylation	KEGG PATHWAY	11/ 436	128/ 14864	0.0859375	0.00136588	0.18576	Metabolism	Energy metabolism	ENSGALG00010011685|ENSGALG00010024259|ENSGALG00010000301|ENSGALG00010018767|ENSGALG00010028021|ENSGALG00010019149|ENSGALG00010027713|ENSGALG00010028035|ENSGALG00010022734|ENSGALG00010013416|ENSGALG00010000561	NDUFA2;ATP5L;UQCR10;NDUFB6;ATP5D;;;;;NDUFB2;
9	map04512	ECM-receptor interaction	KEGG PATHWAY	9/ 436	101/ 14864	0.0891089	0.00285432	0.258792	Environmental Information Processing	Signaling molecules and interaction	ENSGALG00010022674|ENSGALG00010027199|ENSGALG00010024583|ENSGALG00010021762|ENSGALG00010002050|ENSGALG00010017873|ENSGALG00010028753|ENSGALG00010017139|ENSGALG00010019255	;LAMB3;ITGB7;LAMB2;;HSPG2;SV2A;COL9A2;
9	map05340	Primary immunodeficiency	KEGG PATHWAY	9/ 436	103/ 14864	0.0873786	0.00325937	0.221637	Human Diseases	Immune disease	ENSGALG00010003659|ENSGALG00010003730|ENSGALG00010003556|ENSGALG00010003683|ENSGALG00010025643|ENSGALG00010019193|ENSGALG00010019182|ENSGALG00010000134|ENSGALG00010003577	;;;;;;;;
10	map05323	Rheumatoid arthritis	KEGG PATHWAY	10/ 436	127/ 14864	0.0787402	0.00420303	0.228645	Human Diseases	Immune disease	ENSGALG00010003659|ENSGALG00010003730|ENSGALG00010003556|ENSGALG00010003683|ENSGALG00010005138|ENSGALG00010025643|ENSGALG00010003260|ENSGALG00010007554|ENSGALG00010028035|ENSGALG00010003577	;;;;;;;;;
8	map04672	Intestinal immune network for IgA production	KEGG PATHWAY	8/ 436	91/ 14864	0.0879121	0.00522286	0.23677	Organismal Systems	Immune system	ENSGALG00010003659|ENSGALG00010003730|ENSGALG00010003556|ENSGALG00010003683|ENSGALG00010025643|ENSGALG00010009099|ENSGALG00010003577|ENSGALG00010024583	;;;;;CXCR4;;ITGB7
14	map05202	Transcriptional misregulation in cancer	KEGG PATHWAY	14/ 436	219/ 14864	0.0639269	0.00530999	0.206331	Human Diseases	Cancer: overview	ENSGALG00010003659|ENSGALG00010003730|ENSGALG00010029571|ENSGALG00010003556|ENSGALG00010003683|ENSGALG00010024462|ENSGALG00010000696|ENSGALG00010025643|ENSGALG00010017933|ENSGALG00010024583|ENSGALG00010007554|ENSGALG00010025378|ENSGALG00010012266|ENSGALG00010003577	;;EPX;;;ZBTB32;;;SIX1;ITGB7;;PAX3;HIST1H3H;
21	map04151	PI3K-Akt signaling pathway	KEGG PATHWAY	21/ 436	393/ 14864	0.0534351	0.00614953	0.209084	Environmental Information Processing	Signal transduction	ENSGALG00010003659|ENSGALG00010003730|ENSGALG00010027199|ENSGALG00010003556|ENSGALG00010002050|ENSGALG00010024583|ENSGALG00010022674|ENSGALG00010025643|ENSGALG00010021509|ENSGALG00010021762|ENSGALG00010028014|ENSGALG00010028047|ENSGALG00010026595|ENSGALG00010003577|ENSGALG00010003683|ENSGALG00010000134|ENSGALG00010025421|ENSGALG00010002288|ENSGALG00010017139|ENSGALG00010019255|ENSGALG00010015084	;;LAMB3;;;ITGB7;;;DDIT4;LAMB2;THEM4;THEM4;PRKAA2;;;;NR4A1;ANGPT2;COL9A2;;FOXO6
7	map05143	African trypanosomiasis	KEGG PATHWAY	7/ 436	77/ 14864	0.0909091	0.00732866	0.221488	Human Diseases	Infectious disease: parasitic	ENSGALG00010003659|ENSGALG00010003730|ENSGALG00010003556|ENSGALG00010018418|ENSGALG00010003683|ENSGALG00010025643|ENSGALG00010003577	;;;PLCB4;;;
4	map00062	Fatty acid elongation	KEGG PATHWAY	4/ 436	29/ 14864	0.137931	0.00970079	0.263862	Metabolism	Lipid metabolism	ENSGALG00010028047|ENSGALG00010000127|ENSGALG00010028014|ENSGALG00010020898	THEM4;;THEM4;
12	map04613	Neutrophil extracellular trap formation	KEGG PATHWAY	12/ 436	191/ 14864	0.0628272	0.0107893	0.266791	Organismal Systems	Immune system	ENSGALG00010003659|ENSGALG00010003730|ENSGALG00010029571|ENSGALG00010003556|ENSGALG00010018418|ENSGALG00010003683|ENSGALG00010025643|ENSGALG00010002023|ENSGALG00010012266|ENSGALG00010012324|ENSGALG00010027152|ENSGALG00010003577	;;EPX;;PLCB4;;;CLCN4;HIST1H3H;;C4BPS;
5	map04978	Mineral absorption	KEGG PATHWAY	5/ 436	46/ 14864	0.108696	0.0108267	0.245406	Organismal Systems	Digestive system	ENSGALG00010014319|ENSGALG00010015320|ENSGALG00010026633|ENSGALG00010004576|ENSGALG00010023794	;TRPM6;SLC5A1;STEAP2;MT3
6	map05310	Asthma	KEGG PATHWAY	6/ 436	64/ 14864	0.09375	0.0109974	0.230099	Human Diseases	Immune disease	ENSGALG00010003659|ENSGALG00010003730|ENSGALG00010003556|ENSGALG00010003683|ENSGALG00010025643|ENSGALG00010003577	;;;;;
10	map04640	Hematopoietic cell lineage	KEGG PATHWAY	10/ 436	149/ 14864	0.0671141	0.0124836	0.242539	Organismal Systems	Immune system	ENSGALG00010003659|ENSGALG00010003730|ENSGALG00010003556|ENSGALG00010003683|ENSGALG00010025643|ENSGALG00010019193|ENSGALG00010019182|ENSGALG00010027157|ENSGALG00010027152|ENSGALG00010003577	;;;;;;;;C4BPS;
8	map04662	B cell receptor signaling pathway	KEGG PATHWAY	8/ 436	110/ 14864	0.0727273	0.0156266	0.283362	Organismal Systems	Immune system	ENSGALG00010003659|ENSGALG00010003730|ENSGALG00010003556|ENSGALG00010003683|ENSGALG00010025643|ENSGALG00010000134|ENSGALG00010027152|ENSGALG00010003577	;;;;;;C4BPS;
12	map05208	Chemical carcinogenesis - reactive oxygen species	KEGG PATHWAY	12/ 436	206/ 14864	0.0582524	0.0186203	0.316546	Human Diseases	Cancer: overview	ENSGALG00010011685|ENSGALG00010000301|ENSGALG00010018767|ENSGALG00010028021|ENSGALG00010019149|ENSGALG00010027713|ENSGALG00010022734|ENSGALG00010022049|ENSGALG00010000134|ENSGALG00010013416|ENSGALG00010000561|ENSGALG00010015084	NDUFA2;UQCR10;NDUFB6;ATP5D;;;;EPHX3;;NDUFB2;;FOXO6
8	map04361	Axon regeneration	KEGG PATHWAY	8/ 436	114/ 14864	0.0701754	0.0189952	0.303923	Organismal Systems	Development and regeneration	ENSGALG00010011838|ENSGALG00010018418|ENSGALG00010011831|ENSGALG00010011828|ENSGALG00010027830|ENSGALG00010026595|ENSGALG00010017609|ENSGALG00010015084	U1;PLCB4;U1;U1;CACNA1D;PRKAA2;TRIM71;FOXO6
4	map04973	Carbohydrate digestion and absorption	KEGG PATHWAY	4/ 436	38/ 14864	0.105263	0.0245486	0.370956	Organismal Systems	Digestive system	ENSGALG00010026633|ENSGALG00010018418|ENSGALG00010027830|ENSGALG00010001273	SLC5A1;PLCB4;CACNA1D;
13	map04024	cAMP signaling pathway	KEGG PATHWAY	13/ 436	241/ 14864	0.0539419	0.0258075	0.369455	Environmental Information Processing	Signal transduction	ENSGALG00010028194|ENSGALG00010027355|ENSGALG00010015542|ENSGALG00010005406|ENSGALG00010027970|ENSGALG00010005700|ENSGALG00010005701|ENSGALG00010027830|ENSGALG00010016612|ENSGALG00010006219|ENSGALG00010024922|ENSGALG00010017301|ENSGALG00010005365	;ADCYAP1R1;CNGA3;FFAR2L;GRIN3B;;;CACNA1D;GRIA1;CLEC14A;DRD2;LHCGR;
13	map04714	Thermogenesis	KEGG PATHWAY	13/ 436	242/ 14864	0.053719	0.0265765	0.36144	Organismal Systems	Environmental adaptation	ENSGALG00010011685|ENSGALG00010025745|ENSGALG00010022734|ENSGALG00010000301|ENSGALG00010018767|ENSGALG00010028021|ENSGALG00010019149|ENSGALG00010028194|ENSGALG00010026595|ENSGALG00010027713|ENSGALG00010024259|ENSGALG00010013416|ENSGALG00010000561	NDUFA2;COX14;;UQCR10;NDUFB6;ATP5D;;;PRKAA2;;ATP5L;NDUFB2;
11	map05415	Diabetic cardiomyopathy	KEGG PATHWAY	11/ 436	194/ 14864	0.056701	0.0281266	0.364307	Human Diseases	Cardiovascular disease	ENSGALG00010011685|ENSGALG00010018418|ENSGALG00010000301|ENSGALG00010018767|ENSGALG00010028021|ENSGALG00010019149|ENSGALG00010002050|ENSGALG00010027713|ENSGALG00010022734|ENSGALG00010013416|ENSGALG00010000561	NDUFA2;PLCB4;UQCR10;NDUFB6;ATP5D;;;;;NDUFB2;
7	map05150	Staphylococcus aureus infection	KEGG PATHWAY	7/ 436	102/ 14864	0.0686275	0.0303878	0.375704	Human Diseases	Infectious disease: bacterial	ENSGALG00010003659|ENSGALG00010003730|ENSGALG00010003556|ENSGALG00010003683|ENSGALG00010025643|ENSGALG00010022786|ENSGALG00010003577	;;;;;KRT40;
9	map05414	Dilated cardiomyopathy	KEGG PATHWAY	9/ 436	148/ 14864	0.0608108	0.0304392	0.359977	Human Diseases	Cardiovascular disease	ENSGALG00010003659|ENSGALG00010003730|ENSGALG00010003556|ENSGALG00010003683|ENSGALG00010025643|ENSGALG00010027830|ENSGALG00010024583|ENSGALG00010028066|ENSGALG00010003577	;;;;;CACNA1D;ITGB7;;
8	map05322	Systemic lupus erythematosus	KEGG PATHWAY	8/ 436	126/ 14864	0.0634921	0.0321627	0.36451	Human Diseases	Immune disease	ENSGALG00010003659|ENSGALG00010003730|ENSGALG00010003556|ENSGALG00010003683|ENSGALG00010025643|ENSGALG00010012266|ENSGALG00010012324|ENSGALG00010003577	;;;;;HIST1H3H;;
5	map04061	Viral protein interaction with cytokine and cytokine receptor	KEGG PATHWAY	5/ 436	63/ 14864	0.0793651	0.0371921	0.40465	Environmental Information Processing	Signaling molecules and interaction	ENSGALG00010008206|ENSGALG00010018943|ENSGALG00010024587|ENSGALG00010005138|ENSGALG00010009099	CXCL13L2;ACKR4;;;CXCR4
6	map05330	Allograft rejection	KEGG PATHWAY	6/ 436	89/ 14864	0.0674157	0.0466652	0.48819	Human Diseases	Immune disease	ENSGALG00010003659|ENSGALG00010003730|ENSGALG00010003556|ENSGALG00010003683|ENSGALG00010025643|ENSGALG00010003577	;;;;;
7	map05140	Leishmaniasis	KEGG PATHWAY	7/ 436	113/ 14864	0.0619469	0.0485981	0.489581	Human Diseases	Infectious disease: parasitic	ENSGALG00010003659|ENSGALG00010003730|ENSGALG00010003556|ENSGALG00010003683|ENSGALG00010025643|ENSGALG00010027152|ENSGALG00010003577	;;;;;C4BPS;
13	map05012	Parkinson disease	KEGG PATHWAY	13/ 436	265/ 14864	0.0490566	0.0492362	0.478294	Human Diseases	Neurodegenerative disease	ENSGALG00010011685|ENSGALG00010026316|ENSGALG00010026907|ENSGALG00010000301|ENSGALG00010018767|ENSGALG00010028021|ENSGALG00010027359|ENSGALG00010027713|ENSGALG00010019149|ENSGALG00010022734|ENSGALG00010024922|ENSGALG00010013416|ENSGALG00010000561	NDUFA2;;;UQCR10;NDUFB6;ATP5D;;;;;DRD2;NDUFB2;
Diet 6 and Diet 1 DEGs KEGG enrichment results.
Num	Pathway id	Description	Database	Ratio_in_study	Ratio_in_pop	Rich factor	Pvalue	Padjust	First Category	Second Category	Gene_ids	Gene_names
9	map04657	IL-17 signaling pathway	KEGG PATHWAY	9/ 438	83/ 14864	0.108434	0.000736339	0.192185	Organismal Systems	Immune system	ENSGALG00010005138|ENSGALG00010005530|ENSGALG00010019246|ENSGALG00010007860|ENSGALG00010015061|ENSGALG00010028370|ENSGALG00010014573|ENSGALG00010000134|ENSGALG00010007330	;IL-17D;IL17RC;DEFB4A;MMP9;S100A12;CEBPB;;MMP13
3	map00120	Primary bile acid biosynthesis	KEGG PATHWAY	3/ 438	15/ 14864	0.2	0.0088796	1	Metabolism	Lipid metabolism	ENSGALG00010020920|ENSGALG00010020383|ENSGALG00010013290	ACOX2;;AKR1D1
9	map05322	Systemic lupus erythematosus	KEGG PATHWAY	9/ 438	126/ 14864	0.0714286	0.0122461	1	Human Diseases	Immune disease	ENSGALG00010025603|ENSGALG00010011987|ENSGALG00010025643|ENSGALG00010012427|ENSGALG00010008224|ENSGALG00010012266|ENSGALG00010012324|ENSGALG00010003022|ENSGALG00010003090	;H2B-I;;C7;H3-IX;HIST1H3H;;BLB2;DMA
10	map04514	Cell adhesion molecules	KEGG PATHWAY	10/ 438	168/ 14864	0.0595238	0.0272203	1	Environmental Information Processing	Signaling molecules and interaction	ENSGALG00010024495|ENSGALG00010024583|ENSGALG00010025653|ENSGALG00010017197|ENSGALG00010000483|ENSGALG00010019182|ENSGALG00010017612|ENSGALG00010003022|ENSGALG00010003090|ENSGALG00010029608	CLDN5;ITGB7;IGSF11;;;;CLDN11;BLB2;DMA;CLDN9
4	map00790	Folate biosynthesis	KEGG PATHWAY	4/ 438	44/ 14864	0.0909091	0.0399753	1	Metabolism	Metabolism of cofactors and vitamins	ENSGALG00010028091|ENSGALG00010021115|ENSGALG00010018400|ENSGALG00010018385	FPGS;ALPL;;SPR
5	map05310	Asthma	KEGG PATHWAY	5/ 438	64/ 14864	0.078125	0.0400687	1	Human Diseases	Immune disease	ENSGALG00010025603|ENSGALG00010027575|ENSGALG00010025643|ENSGALG00010003022|ENSGALG00010003090	;FCER1G;;BLB2;DMA
7	map04974	Protein digestion and absorption	KEGG PATHWAY	7/ 438	108/ 14864	0.0648148	0.0404555	1	Organismal Systems	Digestive system	ENSGALG00010005851|ENSGALG00010001822|ENSGALG00010002050|ENSGALG00010002389|ENSGALG00010004061|ENSGALG00010017139|ENSGALG00010014882	SLC15A1;KCNE3;;COL21A1;MEP1B;COL9A2;XPNPEP2
