# Supplementary material for: Effect of Periplaneta americana Residue Feed on Immunity, Antioxidant Capacity, and Transcriptome in Chickens: A Study on Sanhuang Chickens
Source: Animals (Basel). 2025 Jan 3;15(1):94. doi: 10.3390/ani15010094 (PMC11718977; doi:10.3390/ani15010094)
Supplement: Supplementary file 1 [file animals-15-00094-s001.zip › Table S3. GSEA Analysis Results.xlsx]

## Sheet: 2 VS 1
Diet 2 and Diet 1 DEGs GSEA analysis results.
Gene Set Name	Description	Size	ES	NES	Pvalue	Padjust	Rank at MAX	Leading edge
map04214	Apoptosis - fly	50	0.524704	1.57412	0.00321543	0.0897053	7972	32
map00100	Steroid biosynthesis	20	0.668067	1.65998	0.0104712	0.0939539	3161	10
map03040	Spliceosome	120	0.458782	1.61739	0	0.100473	6722	60
map04640	Hematopoietic cell lineage	149	-0.502325	-1.57887	0	0.108495	5316	62
map03022	Basal transcription factors	50	0.514623	1.57705	0.00706714	0.108976	7908	27
map05150	Staphylococcus aureus infection	102	-0.530259	-1.58114	0.00255428	0.120323	5221	45
map04512	ECM-receptor interaction	101	-0.534849	-1.58595	0	0.129443	5654	40
map00052	Galactose metabolism	36	-0.611068	-1.5888	0.0089955	0.148754	4060	15
map05414	Dilated cardiomyopathy	148	-0.51508	-1.59677	0	0.168489	5667	63
map04110	Cell cycle	126	0.471639	1.66883	0	0.169526	5448	68
map05412	Arrhythmogenic right ventricular cardiomyopathy	82	-0.530403	-1.53416	0.00269542	0.169791	6752	34
map04114	Oocyte meiosis	106	0.425865	1.47755	0.00469484	0.176055	5308	44
map05310	Asthma	64	-0.532147	-1.48155	0.0126761	0.199722	5221	30
map04612	Antigen processing and presentation	87	-0.505934	-1.47323	0.0120643	0.203478	6536	42
map05330	Allograft rejection	89	-0.505265	-1.48424	0.00669344	0.208256	6495	45
map05410	Hypertrophic cardiomyopathy	101	-0.495825	-1.4898	0.00265957	0.21344	6899	41
map00534	Glycosaminoglycan biosynthesis - heparan sulfate / heparin	26	-0.667107	-1.6004	0.00798722	0.214048	5175	13
map04932	Non-alcoholic fatty liver disease	144	-0.484454	-1.49545	0.00371747	0.218059	5156	54
map04142	Lysosome	134	-0.491059	-1.50182	0.00501882	0.223237	7212	59
map05144	Malaria	54	-0.592052	-1.62025	0.00285714	0.23666	5316	23
map00051	Fructose and mannose metabolism	37	-0.562153	-1.45041	0.0225904	0.24407	4418	15
map05143	African trypanosomiasis	77	-0.502741	-1.43703	0.00673854	0.263386	5221	31
map05146	Amoebiasis	139	-0.46065	-1.40803	0.00496278	0.302177	5667	51
map04145	Phagosome	202	-0.427254	-1.36988	0.00352526	0.314172	6570	83
map05416	Viral myocarditis	130	-0.460053	-1.41367	0.0113493	0.316881	6495	55
map05323	Rheumatoid arthritis	127	-0.464743	-1.40818	0.0139949	0.31786	5221	48
map04672	Intestinal immune network for IgA production	91	-0.477321	-1.39348	0.0307898	0.320165	5221	36
map05320	Autoimmune thyroid disease	108	-0.449226	-1.36999	0.0212766	0.325531	6495	48
map05140	Leishmaniasis	113	-0.45439	-1.37278	0.0101266	0.32924	5316	41
map05340	Primary immunodeficiency	103	-0.462526	-1.37292	0.0222222	0.342107	5240	44
map04613	Neutrophil extracellular trap formation	191	-0.425538	-1.35302	0.011655	0.344737	5316	66
map05322	Systemic lupus erythematosus	126	-0.533833	-1.64342	0	0.34722	5221	56
map05152	Tuberculosis	219	-0.420442	-1.35431	0.00808314	0.351953	6430	82
map05217	Basal cell carcinoma	67	-0.487889	-1.37543	0.0389972	0.362043	3974	31
map04728	Dopaminergic synapse	118	0.364963	1.27169	0.0234742	0.460543	4010	36
map03013	Nucleocytoplasmic transport	109	0.37587	1.27433	0.0343137	0.497692	5509	46
The pathways in red font in this table are the same as those in the KEGG enrichment analysis, and so on.
Diet 3 and Diet 1 DEGs GSEA analysis results.
Gene Set Name	Description	Size	ES	NES	Pvalue	Padjust	Rank at MAX	Leading edge
map05322	Systemic lupus erythematosus	126	0.542035	1.74466	0	0.0679103	6307	60
map00534	Glycosaminoglycan biosynthesis - heparan sulfate / heparin	26	0.669623	1.65019	0	0.125641	7030	15
map04512	ECM-receptor interaction	101	0.552261	1.74923	0	0.126789	4686	41
map04142	Lysosome	134	0.505615	1.6593	0	0.147698	6564	59
map04920	Adipocytokine signaling pathway	68	0.489984	1.45324	0.0143113	0.193051	5152	26
map05330	Allograft rejection	89	0.472963	1.45328	0.0101351	0.202704	6471	42
map05412	Arrhythmogenic right ventricular cardiomyopathy	82	0.475501	1.4534	0.0100334	0.213102	5648	27
map05140	Leishmaniasis	113	0.449043	1.43292	0.00489396	0.223765	6471	46
map05222	Small cell lung cancer	95	0.463138	1.45363	0.0170648	0.224446	4667	31
map05323	Rheumatoid arthritis	127	0.449279	1.45536	0.0016129	0.233995	6307	54
map04640	Hematopoietic cell lineage	149	0.428567	1.42022	0.00921659	0.241924	7038	70
map04612	Antigen processing and presentation	87	0.456798	1.40607	0.00700525	0.243308	6307	37
map02010	ABC transporters	40	0.517726	1.41431	0.0349908	0.243853	5839	18
map05145	Toxoplasmosis	111	0.435486	1.41023	0.00665557	0.24423	5909	39
map04672	Intestinal immune network for IgA production	91	0.477183	1.47865	0.0051458	0.244368	6307	43
map05146	Amoebiasis	139	0.440769	1.45559	0.0048	0.248057	5431	54
map05414	Dilated cardiomyopathy	148	0.449851	1.48438	0.0016	0.252805	6292	60
map00604	Glycosphingolipid biosynthesis - ganglio series	17	0.647938	1.45607	0.0390335	0.263468	3300	5
map05310	Asthma	64	0.507781	1.48857	0.0125	0.264011	6307	32
map04932	Non-alcoholic fatty liver disease	144	0.422509	1.38361	0.0179739	0.267925	3018	38
map05150	Staphylococcus aureus infection	102	0.497003	1.56395	0.00162075	0.268093	6307	47
map04360	Axon guidance	205	0.425466	1.46036	0.0015361	0.271636	5441	70
map03022	Basal transcription factors	50	-0.516447	-1.50688	0.00484261	0.272389	7468	21
map04510	Focal adhesion	234	0.403992	1.384	0.00455927	0.276845	5876	71
map05416	Viral myocarditis	130	0.426633	1.3743	0.016	0.282668	6307	50
map05144	Malaria	54	0.522088	1.48883	0.0131579	0.289895	2336	13
map04613	Neutrophil extracellular trap formation	191	0.441155	1.50338	0.00163934	0.314849	5307	65
map05202	Transcriptional misregulation in cancer	219	0.431693	1.49102	0.00147059	0.31653	6443	91
map04145	Phagosome	202	0.447239	1.52847	0.00149477	0.323093	6388	81
map05152	Tuberculosis	219	0.441931	1.5098	0.00151057	0.332629	6388	84
map04214	Apoptosis - fly	50	-0.542103	-1.59757	0	0.341471	8351	31
map00100	Steroid biosynthesis	20	-0.641935	-1.52419	0.0202247	0.353062	3100	10
map03008	Ribosome biogenesis in eukaryotes	110	-0.416586	-1.39474	0.0130208	0.54162	5181	32
Diet 4 and Diet 1 DEGs GSEA analysis results.
Gene Set Name	Description	Size	ES	NES	Pvalue	Padjust	Rank at MAX	Leading edge
map03010	Ribosome	154	0.642607	2.07284	0	0	5257	71
map00190	Oxidative phosphorylation	128	0.57628	1.81285	0	0.00960053	4343	54
map05322	Systemic lupus erythematosus	126	0.565194	1.7657	0.00136054	0.0175244	5422	63
map05310	Asthma	64	0.583595	1.69486	0.00145773	0.0377329	5422	36
map05012	Parkinson disease	265	0.486994	1.64699	0	0.0503592	4031	86
map05415	Diabetic cardiomyopathy	194	0.505041	1.64925	0	0.0588491	4031	65
map04114	Oocyte meiosis	106	-0.520071	-1.76219	0	0.0625622	5291	52
map04932	Non-alcoholic fatty liver disease	144	0.512417	1.61992	0	0.0632581	3414	48
map04214	Apoptosis - fly	50	-0.606864	-1.81457	0	0.0634219	5961	36
map05414	Dilated cardiomyopathy	148	0.502488	1.60148	0	0.0651034	5543	65
map05412	Arrhythmogenic right ventricular cardiomyopathy	82	0.542949	1.60315	0.00285714	0.0714764	5471	29
map04714	Thermogenesis	242	0.472976	1.56461	0	0.0880873	4521	71
map00534	Glycosaminoglycan biosynthesis - heparan sulfate / heparin	26	0.634592	1.54987	0.020339	0.09496	3269	8
map05320	Autoimmune thyroid disease	108	0.48913	1.51706	0.00136426	0.103456	5723	48
map05208	Chemical carcinogenesis - reactive oxygen species	206	0.462868	1.51834	0	0.10953	4532	69
map05330	Allograft rejection	89	0.509254	1.52944	0.002849	0.111885	5723	45
map05140	Leishmaniasis	113	0.492051	1.52244	0.00276625	0.112295	5422	52
map05217	Basal cell carcinoma	67	0.513106	1.4693	0.0169492	0.13898	5797	26
map04672	Intestinal immune network for IgA production	91	0.495186	1.47461	0.00425532	0.145656	5422	42
map04723	Retrograde endocannabinoid signaling	151	0.459572	1.46986	0.00136986	0.145864	3700	39
map05171	Coronavirus disease - COVID-19	261	0.445368	1.47945	0	0.146936	5422	104
map05416	Viral myocarditis	130	0.456782	1.43785	0.00539084	0.150657	5723	58
map05022	Pathways of neurodegeneration - multiple diseases	472	0.415759	1.44158	0	0.15166	3844	120
map05340	Primary immunodeficiency	103	0.469711	1.45014	0.0138504	0.152855	5422	43
map05020	Prion disease	258	0.431052	1.4535	0.00123305	0.155542	4780	81
map05016	Huntington disease	298	0.427005	1.44246	0	0.15752	4780	93
map05010	Alzheimer disease	356	0.416189	1.42855	0	0.157958	3844	94
map05410	Hypertrophic cardiomyopathy	101	0.465366	1.41866	0.00826446	0.167892	5658	35
map05150	Staphylococcus aureus infection	102	0.461086	1.41249	0.0123626	0.171489	5723	49
map00630	Glyoxylate and dicarboxylate metabolism	60	0.493971	1.40759	0.0273556	0.173308	4254	11
map00100	Steroid biosynthesis	20	-0.628305	-1.57642	0.0338983	0.204083	5305	10
map04624	Toll and Imd signaling pathway	38	-0.554598	-1.5797	0.0146341	0.262614	8230	23
map04730	Long-term depression	63	-0.472727	-1.49802	0.00597015	0.275681	7427	27
map04110	Cell cycle	126	-0.424992	-1.47709	0.00363636	0.285074	5579	59
map04013	MAPK signaling pathway - fly	92	-0.427626	-1.43158	0.00682594	0.326276	8398	55
map04720	Long-term potentiation	60	-0.479518	-1.49822	0.0115607	0.330071	5180	24
map04728	Dopaminergic synapse	118	-0.41405	-1.44022	0	0.341896	5303	49
map00240	Pyrimidine metabolism	81	-0.415256	-1.36022	0.0332226	0.364239	4348	24
map04071	Sphingolipid signaling pathway	111	-0.406178	-1.3848	0.003861	0.386088	7272	64
map05031	Amphetamine addiction	75	-0.423455	-1.36057	0.0491803	0.39184	5579	27
map04140	Autophagy - animal	137	-0.384327	-1.36756	0	0.404321	6664	65
map04914	Progesterone-mediated oocyte maturation	80	-0.427609	-1.3907	0.0283912	0.4051	4875	33
map04660	T cell receptor signaling pathway	147	-0.357634	-1.26356	0.037037	0.411096	6890	62
map04620	Toll-like receptor signaling pathway	100	-0.385903	-1.27385	0.0360656	0.414358	5851	37
map04152	AMPK signaling pathway	114	-0.364893	-1.2772	0.0296296	0.441567	6002	51
map03013	Nucleocytoplasmic transport	109	-0.364326	-1.27898	0.040293	0.457501	7199	58
map05206	MicroRNAs in cancer	246	-0.338125	-1.28566	0.0140187	0.459784	6302	71
map04218	Cellular senescence	167	-0.356932	-1.28756	0.0208333	0.478129	5851	68
map04750	Inflammatory mediator regulation of TRP channels	108	-0.38163	-1.31155	0.0187266	0.486775	4871	33
map01524	Platinum drug resistance	66	-0.411863	-1.3021	0.0467836	0.48958	5179	27
map04120	Ubiquitin mediated proteolysis	154	-0.344369	-1.21124	0.0403226	0.506071	5391	65
Diet 5 and Diet 1 DEGs GSEA analysis results.
Gene Set Name	Description	Size	ES	NES	Pvalue	Padjust	Rank at MAX	Leading edge
map00190	Oxidative phosphorylation	128	-0.553957	-1.79429	0	0.031484	4298	50
map03010	Ribosome	154	-0.550995	-1.82824	0	0.0371385	4882	60
map04932	Non-alcoholic fatty liver disease	144	-0.513657	-1.68719	0	0.0715713	3255	46
map05322	Systemic lupus erythematosus	126	-0.508459	-1.63699	0	0.0848918	5167	52
map05012	Parkinson disease	265	-0.472501	-1.65064	0	0.090016	4685	90
map00052	Galactose metabolism	36	-0.54946	-1.45765	0.043088	0.154842	6342	17
map05016	Huntington disease	298	-0.408064	-1.45049	0	0.158788	4685	94
map05150	Staphylococcus aureus infection	102	-0.463761	-1.45827	0.00326797	0.162332	5167	38
map05010	Alzheimer disease	356	-0.408105	-1.45958	0	0.169138	5478	120
map05020	Prion disease	258	-0.420492	-1.46004	0	0.178645	4770	81
map00730	Thiamine metabolism	21	-0.652396	-1.5539	0.0113636	0.187044	6341	11
map05208	Chemical carcinogenesis - reactive oxygen species	206	-0.427284	-1.46043	0	0.189344	3306	76
map04640	Hematopoietic cell lineage	149	-0.43042	-1.42682	0.0106061	0.191712	5385	56
map04142	Lysosome	134	-0.453779	-1.46066	0.00326264	0.201464	6060	47
map04612	Antigen processing and presentation	87	-0.469033	-1.46394	0.00983607	0.208965	5385	35
map05340	Primary immunodeficiency	103	-0.450065	-1.4134	0.0145161	0.210255	5167	40
map05320	Autoimmune thyroid disease	108	-0.466842	-1.46961	0.00498339	0.211735	6611	49
map04714	Thermogenesis	242	-0.442344	-1.52925	0	0.215107	5331	76
map04214	Apoptosis - fly	50	0.575981	1.6745	0.00228833	0.219865	8077	30
map05217	Basal cell carcinoma	67	-0.507157	-1.48083	0.0103986	0.223895	5478	27
map04672	Intestinal immune network for IgA production	91	-0.474794	-1.47093	0.00494234	0.226253	5167	35
map05022	Pathways of neurodegeneration - multiple diseases	472	-0.383239	-1.3992	0	0.227381	5478	152
map04512	ECM-receptor interaction	101	-0.441543	-1.38948	0.013267	0.236102	2602	31
map05415	Diabetic cardiomyopathy	194	-0.444444	-1.50598	0.0030581	0.238233	3337	53
map04723	Retrograde endocannabinoid signaling	151	-0.414343	-1.37155	0.00933126	0.238412	3278	36
map05310	Asthma	64	-0.51268	-1.48325	0.00829187	0.239917	5167	34
map05171	Coronavirus disease - COVID-19	261	-0.391058	-1.37285	0	0.243839	5864	94
map04145	Phagosome	202	-0.403462	-1.38102	0.00904977	0.244462	5167	62
map00534	Glycosaminoglycan biosynthesis - heparan sulfate / heparin	26	-0.595659	-1.48686	0.0433962	0.256427	3314	8
map05152	Tuberculosis	219	-0.393119	-1.3489	0.0136778	0.282599	5167	69
map00100	Steroid biosynthesis	20	0.61814	1.50704	0.0334076	0.474464	4398	8
map03022	Basal transcription factors	50	0.517872	1.54108	0.014218	0.491385	7047	22
map04114	Oocyte meiosis	106	0.435547	1.45507	0.0128205	0.548829	7960	58
map04071	Sphingolipid signaling pathway	111	0.392093	1.32122	0.0226131	0.790709	4726	39
map04728	Dopaminergic synapse	118	0.379825	1.28697	0.04	0.900664	7185	58
map04013	MAPK signaling pathway - fly	92	0.387481	1.27218	0.0486486	0.902709	8089	48
Diet 5 and Diet 1 DEGs GSEA analysis results.
Gene Set Name	Description	Size	ES	NES	Pvalue	Padjust	Rank at MAX	Leading edge
map03010	Ribosome	154	-0.52721	-1.78652	0	0.0756256	4308	54
map04142	Lysosome	134	-0.492625	-1.63863	0	0.129958	4763	47
map00190	Oxidative phosphorylation	128	-0.49123	-1.64499	0.00186916	0.160306	5127	57
map05012	Parkinson disease	265	-0.436279	-1.5626	0	0.183155	5198	98
map05150	Staphylococcus aureus infection	102	-0.484682	-1.56432	0.00193798	0.210412	5404	47
map04932	Non-alcoholic fatty liver disease	144	-0.466156	-1.57594	0	0.221239	4463	52
map05322	Systemic lupus erythematosus	126	-0.501691	-1.64884	0	0.229368	5234	55
map04612	Antigen processing and presentation	87	-0.476101	-1.50766	0.00406504	0.270206	4196	30
map04640	Hematopoietic cell lineage	149	-0.408787	-1.38035	0.0115607	0.27453	6057	61
map04145	Phagosome	202	-0.396636	-1.38226	0.0130112	0.28105	5681	75
map05152	Tuberculosis	219	-0.410953	-1.44037	0.00187266	0.29151	5694	76
map05022	Pathways of neurodegeneration - multiple diseases	472	-0.36374	-1.38248	0	0.292852	4975	136
map05010	Alzheimer disease	356	-0.373353	-1.38498	0.00402414	0.299523	3408	83
map05016	Huntington disease	298	-0.403581	-1.47356	0	0.300667	4975	99
map00051	Fructose and mannose metabolism	37	-0.541831	-1.48246	0.0282258	0.304617	1984	10
map04714	Thermogenesis	242	-0.404319	-1.44248	0.00190114	0.308051	5227	78
map03410	Base excision repair	33	-0.531899	-1.45071	0.0453649	0.308183	4760	15
map05323	Rheumatoid arthritis	127	-0.419565	-1.38557	0.0177165	0.312644	6024	54
map04657	IL-17 signaling pathway	83	-0.453193	-1.41733	0.0190114	0.313973	3678	23
map04659	Th17 cell differentiation	113	-0.435325	-1.40769	0.0119048	0.319822	3909	31
map05171	Coronavirus disease - COVID-19	261	-0.388946	-1.39345	0.00384615	0.324652	5622	90
map05202	Transcriptional misregulation in cancer	219	-0.392182	-1.38599	0.00188679	0.327614	5380	81
map05310	Asthma	64	-0.469005	-1.41986	0.0172084	0.327861	5380	27
map05208	Chemical carcinogenesis - reactive oxygen species	206	-0.382126	-1.33955	0.0112994	0.331483	5079	68
map05415	Diabetic cardiomyopathy	194	-0.412624	-1.45176	0.00192678	0.332507	5387	73
map04672	Intestinal immune network for IgA production	91	-0.427009	-1.34572	0.0404858	0.339261	5380	35
map04613	Neutrophil extracellular trap formation	191	-0.385835	-1.35076	0.00790514	0.339571	5695	68
map05222	Small cell lung cancer	95	-0.435932	-1.39431	0.0322581	0.340181	3759	27
map05014	Amyotrophic lateral sclerosis	388	-0.356193	-1.33119	0.00390625	0.343322	5207	117
map04730	Long-term depression	63	0.495363	1.49304	0.0113422	1	4576	18
map05033	Nicotine addiction	55	0.470468	1.39571	0.0395833	1	9088	24
map04214	Apoptosis - fly	50	0.477748	1.38658	0.0404624	1	8014	23
