# Supplementary material for: Effect of Periplaneta americana Residue Feed on Immunity, Antioxidant Capacity, and Transcriptome in Chickens: A Study on Sanhuang Chickens
Source: Animals (Basel). 2025 Jan 3;15(1):94. doi: 10.3390/ani15010094 (PMC11718977; doi:10.3390/ani15010094)
Supplement: Supplementary file 1 [file animals-15-00094-s001.zip › Table S4. 200 key genes negatively correlated with immune factors.xlsx]

## Sheet: 可视化表格(4)
gene id	gene name	Connectivity	module
ENSGALG00010000121		104.872	turquoise
ENSGALG00010000124		107.105	turquoise
ENSGALG00010000126		129.171	turquoise
ENSGALG00010000134		116.949	turquoise
ENSGALG00010000147		163.557	turquoise
ENSGALG00010000148		102.331	turquoise
ENSGALG00010000155		103.95	turquoise
ENSGALG00010000205	RNF215	116.165	turquoise
ENSGALG00010000267		151.374	turquoise
ENSGALG00010000286	TCN2	134.452	turquoise
ENSGALG00010000288		106.255	turquoise
ENSGALG00010000292		130.822	turquoise
ENSGALG00010000465		114.469	turquoise
ENSGALG00010000561		161.241	turquoise
ENSGALG00010001271		173.095	turquoise
ENSGALG00010001291		119.837	turquoise
ENSGALG00010001551	FHIP1B	110.674	turquoise
ENSGALG00010001605	APBB1	159.307	turquoise
ENSGALG00010001635	TIMM10B	154.431	turquoise
ENSGALG00010001731		127.776	turquoise
ENSGALG00010002072		109.624	turquoise
ENSGALG00010002917	PGLS	134.844	turquoise
ENSGALG00010003227	PLAC8L1	95.0501	turquoise
ENSGALG00010003260		106.572	turquoise
ENSGALG00010003292	GADD45GIP1	113.664	turquoise
ENSGALG00010003317	LYRM2	102.868	turquoise
ENSGALG00010003333		125.585	turquoise
ENSGALG00010003449		98.3126	turquoise
ENSGALG00010003468		121.864	turquoise
ENSGALG00010003557		106.704	turquoise
ENSGALG00010003625		100.115	turquoise
ENSGALG00010003835		102.954	turquoise
ENSGALG00010003928		156.141	turquoise
ENSGALG00010003993		143.798	turquoise
ENSGALG00010004000		143.705	turquoise
ENSGALG00010004046		157.321	turquoise
ENSGALG00010004099		154.356	turquoise
ENSGALG00010004591	RRS1	125.13	turquoise
ENSGALG00010005427		109.882	turquoise
ENSGALG00010006038		138.41	turquoise
ENSGALG00010006072		136.498	turquoise
ENSGALG00010006080		143.848	turquoise
ENSGALG00010006111	WBP1	168.737	turquoise
ENSGALG00010008013		102.075	turquoise
ENSGALG00010008062	VPS9D1	137.013	turquoise
ENSGALG00010008088	SLC35A4	150.339	turquoise
ENSGALG00010008129	TANGO6	109.196	turquoise
ENSGALG00010008172	SNTB2	139.827	turquoise
ENSGALG00010008200	COG8	116.468	turquoise
ENSGALG00010008284	BCKDHA	148.5	turquoise
ENSGALG00010008295	DMAC2	139.261	turquoise
ENSGALG00010008310	EXOSC5	144.779	turquoise
ENSGALG00010008474		138.434	turquoise
ENSGALG00010008871	PRR7	145.431	turquoise
ENSGALG00010008991		100.813	turquoise
ENSGALG00010009076	TMEM214	116.009	turquoise
ENSGALG00010009100		160.585	turquoise
ENSGALG00010009123		140.976	turquoise
ENSGALG00010009157	ABHD1	154.869	turquoise
ENSGALG00010009186	PREB	160.503	turquoise
ENSGALG00010009227		109.25	turquoise
ENSGALG00010009351		116.706	turquoise
ENSGALG00010009594	HINT1	95.799	turquoise
ENSGALG00010010084	HK3	124.191	turquoise
ENSGALG00010010496	MRPL17	129.043	turquoise
ENSGALG00010010921		112.006	turquoise
ENSGALG00010010929	FMC1	95.1487	turquoise
ENSGALG00010011463	IMP3	147.582	turquoise
ENSGALG00010011685	NDUFA2	137.53	turquoise
ENSGALG00010011810	FGFR4	106.039	turquoise
ENSGALG00010012266	HIST1H3H	121.198	turquoise
ENSGALG00010012578	NDUFS4	105.221	turquoise
ENSGALG00010013018	ID1	146.377	turquoise
ENSGALG00010013044		105.135	turquoise
ENSGALG00010013915		140.905	turquoise
ENSGALG00010014243	HIGD2A	125.38	turquoise
ENSGALG00010014329	IER5	113.743	turquoise
ENSGALG00010015921	SNX21	110.622	turquoise
ENSGALG00010016848		119.22	turquoise
ENSGALG00010017733	TRIM62	136.174	turquoise
ENSGALG00010017790	R3HCC1L	108.735	turquoise
ENSGALG00010017873	HSPG2	113.512	turquoise
ENSGALG00010017946	PTGDR	134.042	turquoise
ENSGALG00010018046	CAPN15	98.3497	turquoise
ENSGALG00010018311	NKX2-3	128.586	turquoise
ENSGALG00010018422		105.715	turquoise
ENSGALG00010018482	C10orf2	95.4603	turquoise
ENSGALG00010018510		125.185	turquoise
ENSGALG00010018568	FAM136A	137.349	turquoise
ENSGALG00010018604	FAM43A	101.858	turquoise
ENSGALG00010018767	NDUFB6	165.231	turquoise
ENSGALG00010018993		115.462	turquoise
ENSGALG00010018998	RPS29	175.769	turquoise
ENSGALG00010019016	PLEKHG5	120.177	turquoise
ENSGALG00010019028	TNFRSF25	139.735	turquoise
ENSGALG00010019246	IL17RC	141.651	turquoise
ENSGALG00010019310	CRELD1	108.275	turquoise
ENSGALG00010019345		175.091	turquoise
ENSGALG00010020102	TMEM127	114.015	turquoise
ENSGALG00010020268	CPLANE2	157.119	turquoise
ENSGALG00010020293	SEMA4B	99.365	turquoise
ENSGALG00010020428	SEMA4C	118.353	turquoise
ENSGALG00010020450	ANKRD39	119.341	turquoise
ENSGALG00010020476	TMEM132A	153.501	turquoise
ENSGALG00010020607	SLC6A8	98.4688	turquoise
ENSGALG00010020609	AVPI1	125.269	turquoise
ENSGALG00010020617		133.271	turquoise
ENSGALG00010020870	RIOX1	102.677	turquoise
ENSGALG00010021412	ZNF319	96.6101	turquoise
ENSGALG00010021416	PLEKHH3	161.505	turquoise
ENSGALG00010021546	OGG1	116.805	turquoise
ENSGALG00010021646	RPUSD3	136.618	turquoise
ENSGALG00010021657	JAGN1	128.678	turquoise
ENSGALG00010021664	TYSND1	146.481	turquoise
ENSGALG00010021735	PIGBOS1	107.721	turquoise
ENSGALG00010021947	CDK2AP2	163.65	turquoise
ENSGALG00010022101	CISD3	122.545	turquoise
ENSGALG00010022222		122.404	turquoise
ENSGALG00010022322		101.233	turquoise
ENSGALG00010022481	CORO1B	166.886	turquoise
ENSGALG00010022536	SMUG1	109.334	turquoise
ENSGALG00010022583	FKBP11	104.214	turquoise
ENSGALG00010022674		160.022	turquoise
ENSGALG00010022880		101.581	turquoise
ENSGALG00010023177	LZTS2	102.297	turquoise
ENSGALG00010023206	HSPB9	101.741	turquoise
ENSGALG00010023390	HSPB8	107.819	turquoise
ENSGALG00010023411	ADPRHL	100.587	turquoise
ENSGALG00010023448	FAM219B	101.417	turquoise
ENSGALG00010023794	MT3	122.065	turquoise
ENSGALG00010023841	OSBPL7	96.1993	turquoise
ENSGALG00010023850	DAZAP2	133.895	turquoise
ENSGALG00010023857	ACBD4	104.268	turquoise
ENSGALG00010023989		141.906	turquoise
ENSGALG00010024113		105.72	turquoise
ENSGALG00010024238	ATF7	114.293	turquoise
ENSGALG00010024245	TARBP2	96.6277	turquoise
ENSGALG00010024254		95.7475	turquoise
ENSGALG00010024259	ATP5L	111.77	turquoise
ENSGALG00010024365		136.697	turquoise
ENSGALG00010024410	MYG1	121.345	turquoise
ENSGALG00010024583	ITGB7	97.6729	turquoise
ENSGALG00010024598	LRRC3C	96.5761	turquoise
ENSGALG00010024604	MFSD5	112.048	turquoise
ENSGALG00010024611		124.559	turquoise
ENSGALG00010024718		143.928	turquoise
ENSGALG00010024847	PPIL1	114.679	turquoise
ENSGALG00010025028		136.933	turquoise
ENSGALG00010025286	ITGA3	95.5725	turquoise
ENSGALG00010025343	NAB2	107.572	turquoise
ENSGALG00010025405	TAMALIN	99.2978	turquoise
ENSGALG00010025416		96.2019	turquoise
ENSGALG00010025438		132.454	turquoise
ENSGALG00010025882	LDHD	109.429	turquoise
ENSGALG00010025933		162.207	turquoise
ENSGALG00010026192	SMIM29	151.056	turquoise
ENSGALG00010026434		102.997	turquoise
ENSGALG00010026893	FKBP5	98.4427	turquoise
ENSGALG00010026907		137.016	turquoise
ENSGALG00010026916		106.375	turquoise
ENSGALG00010026917	AMT	159.033	turquoise
ENSGALG00010027156	ISYNA1	127.48	turquoise
ENSGALG00010027159	TMUB1	159.629	turquoise
ENSGALG00010027160	FASTK	100.076	turquoise
ENSGALG00010027162	SLC4A2	124.127	turquoise
ENSGALG00010027227		150.098	turquoise
ENSGALG00010027330		131.484	turquoise
ENSGALG00010027356		98.4621	turquoise
ENSGALG00010027540	PPOX	117.783	turquoise
ENSGALG00010027548	PCBP4	122.605	turquoise
ENSGALG00010027641	HYAL3	109.335	turquoise
ENSGALG00010027713		137.292	turquoise
ENSGALG00010027870	HAX1	108.676	turquoise
ENSGALG00010027977	BOLA1	107.382	turquoise
ENSGALG00010027987	TMEM141	121.61	turquoise
ENSGALG00010028000	MRPL9	129.211	turquoise
ENSGALG00010028091	FPGS	104.317	turquoise
ENSGALG00010028129	CYB561D2	134.469	turquoise
ENSGALG00010028131	TMEM161A	145.307	turquoise
ENSGALG00010028156	DOHH	141.872	turquoise
ENSGALG00010028174	GMPPB	119.111	turquoise
ENSGALG00010028184	TMEM79	128.9	turquoise
ENSGALG00010028185	GLMP	108.532	turquoise
ENSGALG00010028194		116.31	turquoise
ENSGALG00010028201		129.492	turquoise
ENSGALG00010028474	PEX19	101.573	turquoise
ENSGALG00010028580	PRUNE1	112.794	turquoise
ENSGALG00010028594		105.883	turquoise
ENSGALG00010028595	SCNM1	120.866	turquoise
ENSGALG00010028609	MRPS21	121.507	turquoise
ENSGALG00010028875	DUSP23	129.803	turquoise
ENSGALG00010028878	IGSF9	146.88	turquoise
ENSGALG00010029173	ZNHIT3	125.98	turquoise
ENSGALG00010029211	SDF2	126.305	turquoise
ENSGALG00010029251	ENGASE	127.62	turquoise
ENSGALG00010029308	GAA	105.046	turquoise
ENSGALG00010029336	SYNGR2	161.834	turquoise
ENSGALG00010029445	SPHK1	155.006	turquoise
ENSGALG00010029518	FAAP100	105.848	turquoise
MSTRG.16		113.32	turquoise
